# Supplementary material for: Transcriptome analysis of hen preadipocytes treated with an adipogenic cocktail (DMIOA) with or without 20(S)-hydroxylcholesterol
Source: BMC Genomics. 2015 Feb 18;16(1):91. doi: 10.1186/s12864-015-1231-z (PMC4347561; doi:10.1186/s12864-015-1231-z)
Supplement: Additional file 1: — List of genes over-expressed (Fold change ≥ 2) in control cells relative to cells treated with an adipogenic cocktail (DMIOA) for 96 hr. [file 12864_2015_1231_MOESM1_ESM.xlsx]

## Sheet: List of genes up regulated in c
		List of genes up regulated in control cells compared to DMIOA treated cells
Probeset	Gene Title	Gene Symbol	log2(Fold change)	Symmetrical raw fold change	Adjusted p-value
Gga.13445.1.S1_a_at	nexilin (F actin binding protein)	NEXN	7.42059	171.325	0.0212962
Gga.7900.2.S1_a_at	fin bud initiation factor homolog (zebrafish)	FIBIN	6.88828	118.462	0.0238168
Gga.3982.1.S2_at	inhibin, beta A	INHBA	6.70855	104.586	0.0460782
Gga.1899.1.S1_a_at	nestin	NES	6.10058	68.621	0.0387661
GgaAffx.25677.1.S1_s_at	ectonucleotide pyrophosphatase/phosphodiesterase 3	ENPP3	6.0774	67.5275	0.00264708
Gga.16311.1.S1_at	ATPase, Ca++ transporting, plasma membrane 2	ATP2B2	6.02999	65.3445	0.000952248
Gga.2957.1.S1_s_at	CD9 molecule	CD9	5.98	63.2848	0.00174859
Gga.17860.1.S1_at	docking protein 7	DOK7	5.90798	60.0453	0.00209115
Gga.12310.1.S1_at	butyrobetaine (gamma), 2-oxoglutarate dioxygenase (gamma-butyrobetaine hydroxylase) 1	BBOX1	5.81919	56.4611	0.0028627
Gga.4216.1.S1_at	myomesin (M-protein) 2, 165kDa	MYOM2	5.6478	50.1369	0.0250312
GgaAffx.5267.1.S1_at	LIM and cysteine-rich domains 1	LMCD1	5.62647	49.401	0.0115498
GgaAffx.6919.1.S1_at	protein tyrosine phosphatase, receptor type, Q	PTPRQ	5.60679	48.7319	0.0125371
Gga.320.1.S1_at	5-hydroxytryptamine (serotonin) receptor 2B, G protein-coupled	HTR2B	5.53973	46.5183	0.0145066
Gga.2957.1.S1_s_at	CD9 molecule	CD9	5.50666	45.4643	0.0413348
Gga.9282.1.S1_s_at	eukaryotic translation initiation factor 2 alpha kinase 4	EIF2AK4	5.32518	40.0902	0.0274285
Gga.918.1.S1_at	potassium large conductance calcium-activated channel, subfamily M, beta member 1	KCNMB1	5.06173	33.399	0.00628833
GgaAffx.3525.1.S1_at	coagulation factor III (thromboplastin, tissue factor)	F3	5.04073	32.9163	0.0335425
GgaAffx.3860.2.S1_s_at	four and a half LIM domains 1	FHL1	4.96037	31.1329	0.0114617
GgaAffx.12658.1.S1_at	neutrophil cytosolic factor 4, 40kDa	NCF4	4.87378	29.3192	0.0139118
Gga.6248.1.S1_at	fibronectin type III domain containing 5	FNDC5	4.86189	29.0788	0.0318564
Gga.5973.1.S1_at	adenomatosis polyposis coli down-regulated 1-like	APCDD1L	4.78858	27.638	0.00797169
Gga.19875.1.S1_at	plexin A2	PLXNA2	4.76086	27.112	0.015872
Gga.696.1.S1_at	brain-derived neurotrophic factor	BDNF	4.68683	25.7559	0.003615
Gga.1039.1.S1_at	integrin, beta 3 (platelet glycoprotein IIIa, antigen CD61)	ITGB3	4.57578	23.8478	0.00723816
Gga.16710.2.S1_a_at	family with sequence similarity 132, member A	FAM132A	4.57337	23.808	0.0102178
Gga.13327.1.S1_s_at	family with sequence similarity 198, member B	FAM198B	4.57088	23.767	0.0153761
Gga.1812.1.S1_at	tumor necrosis factor receptor superfamily, member 11b	TNFRSF11B	4.54469	23.3393	0.00576853
Gga.1378.1.S1_s_at	histone deacetylase 9	HDAC9	4.52712	23.0568	0.00247117
GgaAffx.12319.1.S1_s_at	family with sequence similarity 105, member A	FAM105A	4.5037	22.6855	0.00769506
Gga.14155.1.S1_at	tetraspanin 2	TSPAN2	4.47226	22.1966	0.0426632
GgaAffx.6607.2.S1_s_at	latent transforming growth factor beta binding protein 1	LTBP1	4.43176	21.582	0.00319718
Gga.8336.1.S1_s_at	uncharacterized protein KIAA1671 homolog	LOC768701	4.42138	21.4274	0.00948289
Gga.6162.1.S1_s_at	spectrin, beta, non-erythrocytic 5	SPTBN5	4.38062	20.8304	0.0265323
Gga.5751.1.S1_at	ankyrin repeat domain 1 (cardiac muscle)	ANKRD1	4.24066	18.9045	0.00436974
Gga.2617.1.S1_at	myosin, heavy chain 15	MYH15	4.21753	18.6039	0.0472258
Gga.4154.2.S1_a_at	limbic system-associated membrane protein	LSAMP	4.18947	18.2455	0.00321926
Gga.2769.1.S1_at	interleukin 6 (interferon, beta 2)	IL6	4.16763	17.9714	0.0264165
GgaAffx.12246.1.S1_s_at	ADP-ribosylation factor-like 8B-like	LOC769134	4.16626	17.9543	0.00174859
Gga.15966.1.S1_at	ankyrin 2, neuronal	ANK2	4.1638	17.9237	0.032317
GgaAffx.21534.1.S1_s_at	uncharacterized LOC417962	LOC417962	4.15751	17.8458	0.0132543
Gga.11065.1.S1_s_at	chromatin modifying protein 4C	CHMP4C	4.12777	17.4817	0.002849
GgaAffx.9411.1.S1_at	homer homolog 1 (Drosophila)	HOMER1	4.113	17.3036	0.0102992
Gga.18088.1.S1_at	FK506 binding protein 6, 36kDa	FKBP6	4.10816	17.2456	0.00519166
Gga.5108.1.S1_at	myosin light chain kinase	MYLK	4.0881	17.0074	0.00296928
Gga.6921.1.S1_a_at	cysteine dioxygenase, type I	CDO1	4.04102	16.4615	0.0418355
Gga.6815.1.A1_at	uncharacterized LOC100857493	LOC100857493	3.89619	14.8892	0.00359169
Gga.6073.1.S1_at	cysteine-rich protein 2	CRIP2	3.88453	14.7693	0.0113164
Gga.13113.1.S1_at	leucine rich repeat and Ig domain containing 1	LINGO1	3.86153	14.5357	0.018339
Gga.10343.1.S1_a_at	tubulin polymerization promoting protein	TPPP	3.8532	14.452	0.00276706
Gga.18457.1.S1_at	KIAA1462	KIAA1462	3.83563	14.2771	0.00198987
Gga.4530.1.S1_at	actin, alpha 2, smooth muscle, aorta /// actin, gamma 2, smooth muscle, enteric	ACTA2 /// ACTG2	3.82216	14.1444	0.0109927
Gga.2827.2.S1_a_at	metalloproteinase inhibitor 3-like /// TIMP metallopeptidase inhibitor 3	LOC100857133 /// TIMP3	3.78645	13.7986	0.00927551
Gga.969.1.S1_at	DBH-like monooxygenase protein 1-like /// monooxygenase, DBH-like 1	LOC777223 /// MOXD1	3.77381	13.6782	0.0157318
Gga.1307.1.S1_s_at	interleukin 16	IL16	3.73624	13.3266	0.0157447
Gga.14180.1.S1_at	tensin 3	TNS3	3.73119	13.28	0.00303298
Gga.2971.2.S1_s_at	chromosome 12 open reading frame, human C3orf64	C3ORF64	3.72739	13.2451	0.0269073
Gga.3754.2.S1_at	hairy and enhancer of split 1, (Drosophila)	HES1	3.69366	12.9391	0.0318862
Gga.14504.1.S1_at	ADAMTS-like 1	ADAMTSL1	3.67915	12.8095	0.0416677
Gga.5743.1.S1_at	lymphocyte antigen 96	LY96	3.67742	12.7942	0.0282433
GgaAffx.20644.1.S1_at	family with sequence similarity 107, member B	FAM107B	3.6772	12.7923	0.0323175
Gga.6597.1.S1_at	syndecan 1	SDC1	3.65686	12.6132	0.0156241
Gga.4318.1.S1_at	fatty acid binding protein 7, brain	FABP7	3.64079	12.4734	0.00208792
Gga.893.1.S1_a_at	cytochrome P450, family 24, subfamily A, polypeptide 1	CYP24A1	3.60913	12.2027	0.00723218
Gga.10886.1.S1_a_at	uncharacterized LOC770268	LOC770268	3.60373	12.1571	0.0173476
Gga.7528.1.S1_at	Kruppel-like factor 2 (lung)	KLF2	3.53645	11.6032	0.0451306
Gga.13005.1.S1_at	ankyrin repeat and sterile alpha motif domain containing 1B	ANKS1B	3.52577	11.5176	0.00179959
Gga.155.1.S1_s_at	lectin, galactoside-binding, soluble, 3	LGALS3	3.52212	11.4885	0.0370581
Gga.16331.1.S1_at	Ras protein-specific guanine nucleotide-releasing factor 2	RASGRF2	3.49316	11.2602	0.0157447
Gga.19117.1.S1_at	sodium leak channel, non-selective	NALCN	3.46961	11.0779	0.000739929
Gga.16662.1.S1_at	C1q and tumor necrosis factor related protein 4	C1QTNF4	3.46802	11.0657	0.0475844
Gga.6218.1.S1_at	microfibrillar associated protein 5	MFAP5	3.44754	10.9097	0.0144933
GgaAffx.8887.1.S1_s_at	vanin 1	VNN1	3.41365	10.6564	0.0353888
Gga.10172.1.S1_at	RERG/RAS-like	RERGL	3.39156	10.4945	0.0136343
Gga.9618.1.S1_at	ubiquitin carboxyl-terminal esterase L1 (ubiquitin thiolesterase)	UCHL1	3.37176	10.3515	0.0029386
Gga.19659.1.S1_at	myocardin	MYOCD	3.36864	10.3291	0.00479514
Gga.12352.1.S1_s_at	uveal autoantigen with coiled-coil domains and ankyrin repeats	UACA	3.36736	10.3199	0.0213456
Gga.3111.1.S1_at	claudin 5	CLDN5	3.35826	10.255	0.0158288
GgaAffx.23826.7.S1_s_at	PDZ and LIM domain 5	PDLIM5	3.35683	10.2448	0.0346042
GgaAffx.25206.4.S1_s_at	folate hydrolase (prostate-specific membrane antigen) 1	FOLH1	3.33845	10.1151	0.0070857
GgaAffx.21089.1.S1_s_at	---	LMO7	3.32414	10.0154	0.0447503
Gga.9878.1.S1_at	chemokine (C-C motif) ligand 4 /// chemokine-like ligand 1	CCL4 /// GGCL1	3.26639	9.62236	0.0303651
Gga.9670.1.S1_at	fumarylacetoacetate hydrolase (fumarylacetoacetase)	FAH	3.2493	9.50907	0.00310972
Gga.2923.1.S1_at	furry homolog (Drosophila)	FRY	3.23223	9.3972	0.0251616
GgaAffx.21792.1.S1_s_at	scleraxis homolog B (mouse)	SCXB	3.22249	9.33394	0.00475698
GgaAffx.5406.1.S1_at	G protein-coupled receptor 1	GPR1	3.20926	9.24875	0.00955039
GgaAffx.11923.1.S1_at	N-acyl phosphatidylethanolamine phospholipase D	NAPEPLD	3.20908	9.24761	0.012256
Gga.4328.1.S1_at	insulin-like growth factor binding protein 7	IGFBP7	3.18948	9.12285	0.04608
Gga.19447.1.S1_at	envelope glycoprotein gp95-like	LOC100859419	3.17047	9.00337	0.0311721
Gga.1661.3.S1_s_at	engulfment and cell motility 1	ELMO1	3.13291	8.77203	0.02385
Gga.2980.1.S1_at	iroquois homeobox 2	IRX2	3.12382	8.71692	0.00549041
Gga.9080.1.S1_at	plakophilin 2	PKP2	3.1019	8.58546	0.0367681
Gga.12347.1.S1_at	vascular endothelial growth factor C	VEGFC	3.09515	8.54539	0.0271359
Gga.15834.1.S1_at	membrane protein, palmitoylated 7 (MAGUK p55 subfamily member 7)	MPP7	3.09361	8.53632	0.0160311
Gga.245.1.S1_at	fibroblast growth factor 18	FGF18	3.08466	8.48351	0.0374896
Gga.6773.1.S1_at	solute carrier family 10 (sodium/bile acid cotransporter family), member 4	SLC10A4	3.06646	8.37716	0.0199478
Gga.5962.1.S1_at	actin, alpha 1, skeletal muscle	ACTA1	3.05242	8.29602	0.0140931
Gga.8588.1.S1_s_at	N-acyl phosphatidylethanolamine phospholipase D	NAPEPLD	3.05201	8.29369	0.0290068
GgaAffx.11729.1.S1_at	glycosyltransferase 1 domain containing 1	GLT1D1	3.04722	8.26619	0.0480666
GgaAffx.8289.3.S1_s_at	adenylate cyclase 2 (brain)	ADCY2	3.04536	8.25555	0.0271762
GgaAffx.9368.2.S1_s_at	ADAM metallopeptidase with thrombospondin type 1 motif, 6	ADAMTS6	3.03279	8.18392	0.0392053
Gga.18791.1.S1_at	transient receptor potential cation channel, subfamily C, member 4	TRPC4	3.01453	8.08096	0.0377004
Gga.12667.2.S1_s_at	filamin A interacting protein 1	FILIP1	2.9955	7.97509	0.0481942
Gga.5109.1.S1_s_at	v-myc myelocytomatosis viral related oncogene, neuroblastoma derived	MYCN	2.98744	7.93063	0.0271544
Gga.4955.1.S1_at	frizzled-related protein	FRZB	2.98518	7.91823	0.0213736
Gga.8124.1.S1_at	musculoskeletal, embryonic nuclear protein 1	MUSTN1	2.93715	7.65898	0.0128029
GgaAffx.2460.1.S1_s_at	family with sequence similarity 189, member A1	FAM189A1	2.90791	7.50529	0.00735831
Gga.4108.2.S1_a_at	tropomyosin 1 (alpha)	TPM1	2.90563	7.49343	0.00212927
Gga.3972.1.S1_at	sema domain, immunoglobulin domain (Ig), short basic domain, secreted, (semaphorin) 3D	SEMA3D	2.90348	7.48227	0.0125425
Gga.1917.1.S1_at	cadherin 2, type 1, N-cadherin (neuronal)	CDH2	2.87887	7.35576	0.0411995
Gga.8385.2.S1_at	calcium/calmodulin-dependent protein kinase IG	CAMK1G	2.87515	7.3368	0.0410602
GgaAffx.13075.1.S1_at	uncharacterized LOC421792	LOC421792	2.87223	7.32195	0.00926994
GgaAffx.2929.1.S1_at	asporin	ASPN	2.86844	7.30276	0.0331714
GgaAffx.23304.1.S1_s_at	odz, odd Oz/ten-m homolog 3 (Drosophila)	ODZ3	2.86691	7.295	0.0237397
Gga.1193.1.S2_at	protein tyrosine phosphatase, receptor type, C	PTPRC	2.86065	7.26342	0.0304125
Gga.894.1.S1_at	ST8 alpha-N-acetyl-neuraminide alpha-2,8-sialyltransferase 4	ST8SIA4	2.83972	7.15882	0.0190693
Gga.11340.1.S1_at	transmembrane protein 116	TMEM116	2.83435	7.1322	0.00348887
Gga.7297.1.S1_at	docking protein 2, 56kDa	DOK2	2.82816	7.1017	0.0442024
Gga.5007.1.S1_at	cyclin-dependent kinase inhibitor 2B (p15, inhibits CDK4)	CDKN2B	2.82206	7.07171	0.0257344
Gga.4607.1.S1_at	adenylate kinase 3	AK3	2.82019	7.06256	0.00213898
GgaAffx.1527.1.S1_at	transmembrane protein 200A	TMEM200A	2.8162	7.04306	0.0017416
Gga.8190.1.S1_at	calpain 9	CAPN9	2.8077	7.00167	0.00720578
GgaAffx.1539.1.S1_at	collagen, type VIII, alpha 2	COL8A2	2.79981	6.96347	0.00419092
GgaAffx.5578.1.S1_s_at	regulator of G-protein signaling 3	RGS3	2.7935	6.9331	0.0467702
Gga.12219.1.S1_at	transcription elongation factor A (SII) N-terminal and central domain containing	TCEANC	2.79091	6.92065	0.0155544
Gga.4416.1.S1_at	serpin peptidase inhibitor, clade I (neuroserpin), member 1	SERPINI1	2.78787	6.90608	0.0418304
Gga.3777.1.S1_at	podocan	PODN	2.78671	6.90056	0.0279045
Gga.11010.1.S1_at	solute carrier family 6 (neutral amino acid transporter), member 15	SLC6A15	2.77362	6.8382	0.0439034
Gga.9052.1.S1_at	pim-3 oncogene	PIM3	2.77265	6.83362	0.0339028
GgaAffx.3514.1.S1_at	NAC alpha domain containing	NACAD	2.76891	6.81593	0.00357024
Gga.5171.1.S1_at	cadherin 5, type 2 (vascular endothelium)	CDH5	2.75324	6.74227	0.0113554
Gga.17453.1.S1_at	transmembrane protein 47	TMEM47	2.75188	6.73594	0.0158621
GgaAffx.8901.1.S1_at	lymphoid-restricted membrane protein	LRMP	2.71834	6.58117	0.00237737
Gga.2641.1.S1_at	NCK-associated protein 5	NCKAP5	2.70168	6.50559	0.00299971
Gga.2731.1.S1_at	signal-induced proliferation-associated 1 like 1	SIPA1L1	2.69097	6.45746	0.00246969
GgaAffx.26498.1.S1_s_at	PDZ and LIM domain 1	PDLIM1	2.68966	6.4516	0.00104726
GgaAffx.23294.1.S1_s_at	WW and C2 domain containing 2	WWC2	2.68463	6.42915	0.0131629
Gga.718.1.S1_at	dystrophin	DMD	2.67395	6.38176	0.0174267
Gga.3348.2.S1_s_at	protocadherin 9	PCDH9	2.66965	6.36273	0.0483304
Gga.8535.1.S2_at	unc-5 homolog C (C. elegans)	UNC5C	2.6688	6.35898	0.0237397
Gga.7895.1.S1_at	EGF-like repeats and discoidin I-like domains 3	EDIL3	2.66801	6.35551	0.030821
GgaAffx.21109.1.S1_s_at	Rap guanine nucleotide exchange factor (GEF) 5	RAPGEF5	2.65035	6.27821	0.0314277
Gga.5198.1.S1_a_at	heat shock factor binding protein 1-like 1	HSBP1L1	2.6345	6.20961	0.0054669
Gga.2409.1.S2_at	WD repeat domain 1	WDR1	2.62033	6.14889	0.00597918
Gga.3627.1.S1_at	protein tyrosine phosphatase, non-receptor type 3	PTPN3	2.60753	6.0946	0.0439913
GgaAffx.5621.1.S1_at	DNA cross-link repair 1A	DCLRE1A	2.5985	6.05656	0.0209108
Gga.8594.1.S1_at	solute carrier family 5 (sodium/glucose cotransporter), member 1	SLC5A1	2.58471	5.99894	0.0116122
Gga.1363.1.S1_at	CD38 molecule	CD38	2.57928	5.97641	0.0132523
Gga.19342.1.S1_at	potassium large conductance calcium-activated channel, subfamily M, alpha member 1	KCNMA1	2.57162	5.94475	0.011953
Gga.8445.1.S1_at	dual specificity phosphatase 6	DUSP6	2.563	5.90937	0.0314857
Gga.3387.1.S1_at	adrenergic, alpha-1B-, receptor	ADRA1B	2.55891	5.89264	0.0015712
Gga.2999.1.S1_at	ets variant 1	ETV1	2.55023	5.8573	0.01558
GgaAffx.24413.1.S1_s_at	alanine-glyoxylate aminotransferase 2-like 2	AGXT2L2	2.54446	5.83389	0.0199478
Gga.4668.1.S1_at	delta/notch-like EGF repeat containing	DNER	2.54279	5.82714	0.00213898
GgaAffx.13180.1.S1_s_at	methylthioadenosine phosphorylase	MTAP	2.54197	5.82384	0.00174859
Gga.4967.1.S1_a_at	armadillo repeat gene deleted in velocardiofacial syndrome	ARVCF	2.53295	5.78754	0.00220443
Gga.9731.2.S1_a_at	spondin 2, extracellular matrix protein	SPON2	2.52772	5.76658	0.00272
GgaAffx.12490.1.S1_s_at	potassium channel tetramerisation domain containing 7	KCTD7	2.52056	5.73806	0.0172705
Gga.4941.2.S1_a_at	cadherin 11, type 2, OB-cadherin (osteoblast)	CDH11	2.50157	5.66301	0.01671
Gga.5900.3.S1_a_at	DnaJ (Hsp40) homolog, subfamily A, member 4	DNAJA4	2.49686	5.64457	0.0152841
Gga.1158.3.S1_s_at	HOP homeobox	HOPX	2.49662	5.64362	0.0030018
GgaAffx.20674.1.S1_at	SKI-like oncogene	SKIL	2.49036	5.61919	0.0268534
Gga.10809.1.S1_at	leucine rich repeat containing 6	LRRC6	2.48614	5.60277	0.0246958
GgaAffx.12606.1.S1_s_at	junctional adhesion molecule 2	JAM2	2.48387	5.59396	0.0420184
Gga.16727.1.S1_at	myosin-X-like	MYO10L	2.4783	5.57239	0.02047
GgaAffx.7169.1.S1_at	protein phosphatase, Mg2+/Mn2+ dependent, 1K	PPM1K	2.47502	5.55974	0.00989698
GgaAffx.1584.2.S1_s_at	solute carrier family 9, subfamily A (NHE9, cation proton antiporter 9), member 9	SLC9A9	2.47286	5.55144	0.0109927
Gga.3572.1.S2_s_at	CD44 molecule (Indian blood group)	CD44	2.47038	5.54191	0.0119537
Gga.18917.1.S1_s_at	calponin 2	CNN2	2.46757	5.5311	0.00857202
Gga.15119.1.S1_at	family with sequence similarity 38, member B	FAM38B	2.44658	5.45124	0.0359944
GgaAffx.5936.1.S1_at	SPARC related modular calcium binding 1	SMOC1	2.44256	5.43607	0.00419782
GgaAffx.23900.2.S1_s_at	pleckstrin homology domain containing, family C (with FERM domain) member 1	PLEKHC1	2.44168	5.43274	0.00193881
Gga.16140.1.S1_at	uncharacterized LOC100858182	LOC100858182	2.4341	5.40428	0.0173422
GgaAffx.23453.2.S1_s_at	fibroblast activation protein, alpha	FAP	2.42876	5.38429	0.0152282
Gga.2712.1.S1_at	neuron specific gene family member 1	NSG1	2.4286	5.38372	0.00868683
GgaAffx.22970.1.S1_at	schwannomin interacting protein 1	SCHIP1	2.42665	5.37642	0.0175698
Gga.19655.1.S1_at	notum pectinacetylesterase homolog (Drosophila)	NOTUM	2.41929	5.34906	0.0131629
Gga.1939.1.S1_at	epithelial membrane protein 1	EMP1	2.39705	5.26724	0.0157565
GgaAffx.2221.1.S1_s_at	SMAD specific E3 ubiquitin protein ligase 2	SMURF2	2.39512	5.26021	0.003714
Gga.14969.1.S1_at	epoxide hydrolase 4	EPHX4	2.39512	5.26019	0.0257893
Gga.1438.1.S1_at	protein kinase (cAMP-dependent, catalytic) inhibitor alpha	PKIA	2.38275	5.21531	0.0106889
Gga.9760.1.S1_at	chromosome 1 open reading frame, human C12orf5	C1H12ORF5	2.36894	5.16562	0.0335843
Gga.12648.1.S1_at	six transmembrane epithelial antigen of the prostate 1	STEAP1	2.36685	5.15813	0.00987034
Gga.6342.1.S1_s_at	deafness, autosomal dominant 5	DFNA5	2.3478	5.09049	0.00928154
Gga.8164.1.S1_a_at	Ras-related protein Rab-10-like	LOC421099	2.34585	5.08359	0.0271359
Gga.11227.1.S1_at	bone marrow stromal cell antigen 1	BST1	2.34273	5.07262	0.0187986
Gga.4017.1.S1_at	ezrin	EZR	2.33931	5.06059	0.0301861
GgaAffx.26129.1.S1_at	family with sequence similarity 20, member A	FAM20A	2.32692	5.01732	0.0204687
GgaAffx.8125.2.S1_s_at	tripartite motif containing 24	TRIM24	2.32553	5.01251	0.0120266
GgaAffx.10384.1.S1_at	sushi-repeat containing protein, X-linked	SRPX	2.31735	4.98416	0.0486883
GgaAffx.22222.1.S1_at	cartilage intermediate layer protein, nucleotide pyrophosphohydrolase	CILP	2.29673	4.91344	0.00319647
Gga.6402.1.S1_at	chromosome 8 open reading frame, human C1orf190	C1ORF190	2.29331	4.90179	0.00612401
Gga.3921.1.S1_at	eukaryotic translation initiation factor 5B	EIF5B	2.29096	4.89381	0.0045028
GgaAffx.9641.1.S1_at	proprotein convertase subtilisin/kexin type 5	PCSK5	2.28498	4.87356	0.0109927
GgaAffx.7182.1.S1_at	kinesin family member 25	KIF25	2.27175	4.82909	0.00282312
Gga.90.1.S1_at	mesenchyme homeobox 2	MEOX2	2.2659	4.80955	0.0362974
Gga.4999.2.S1_at	integrin, alpha 4 (antigen CD49D, alpha 4 subunit of VLA-4 receptor)	ITGA4	2.25372	4.7691	0.023246
GgaAffx.9712.1.S1_at	collagen, type VIII, alpha 1	COL8A1	2.25215	4.76393	0.0493962
Gga.12422.1.S1_at	RUN and SH3 domain containing 2	RUSC2	2.2519	4.7631	0.00320518
GgaAffx.8024.1.S1_at	overexpressed in colon carcinoma 1 protein homolog	OCC-1	2.25033	4.75793	0.0376158
Gga.3615.1.S2_at	follistatin	FST	2.24419	4.73772	0.00450632
GgaAffx.11738.1.S1_s_at	early growth response 1	EGR1	2.24407	4.73732	0.0362014
GgaAffx.21834.1.S1_s_at	cholecystokinin	CCK	2.24116	4.72776	0.0184642
GgaAffx.25175.1.S1_at	sarcoglycan, gamma (35kDa dystrophin-associated glycoprotein)	SGCG	2.23095	4.69442	0.0150094
GgaAffx.2572.1.S1_at	myosin IE	MYO1E	2.2231	4.66896	0.0114662
Gga.5002.1.S1_at	midkine (neurite growth-promoting factor 2)	MDK	2.22293	4.66841	0.0438485
Gga.2983.1.S1_at	odz, odd Oz/ten-m homolog 2 (Drosophila)	ODZ2	2.21848	4.65404	0.0126494
GgaAffx.633.1.S1_s_at	centrosomal protein 104kDa	CEP104	2.21492	4.64257	0.00486785
Gga.11970.1.S1_at	chromosome 7 open reading frame, human C2orf88	C7H2orf88	2.21211	4.63353	0.00920047
Gga.6165.1.S1_at	kinesin family member 9	KIF9	2.21094	4.62976	0.0420184
Gga.13451.1.S1_at	coiled-coil domain containing 104	CCDC104	2.20495	4.61059	0.0111921
Gga.8789.1.S1_at	phosphoinositide-3-kinase, catalytic, delta polypeptide	PIK3CD	2.2038	4.60692	0.0080273
Gga.12155.1.S1_at	chondroitin sulfate N-acetylgalactosaminyltransferase 1	CSGALNACT1	2.20314	4.6048	0.000728963
Gga.2044.2.S1_a_at	pituitary tumor-transforming gene 1 protein-interacting protein-like	LOC424838	2.2025	4.60277	0.0472787
Gga.10927.1.S1_at	syntaxin binding protein 6 (amisyn)	STXBP6	2.20222	4.60187	0.00303982
Gga.17647.1.S1_at	neutrophil cytosolic factor 2	NCF2	2.20188	4.60079	0.0133443
GgaAffx.8545.1.S1_s_at	chromosome 12 open reading frame, human C3orf64	C3ORF64	2.20139	4.59923	0.0298037
GgaAffx.6512.1.S1_at	PRKC, apoptosis, WT1, regulator	PAWR	2.20024	4.59557	0.00747594
GgaAffx.26684.1.S1_at	p21 protein (Cdc42/Rac)-activated kinase 1	PAK1	2.19909	4.59191	0.0093256
GgaAffx.8092.1.S1_s_at	chromosome 1 open reading frame, human C12orf48	C1H12ORF48	2.19744	4.58666	0.0159554
Gga.6988.1.S1_at	calmodulin-like 4	CALML4	2.19601	4.58211	0.00298384
GgaAffx.13081.1.S1_s_at	small nuclear RNA activating complex, polypeptide 5, 19kDa	SNAPC5	2.19026	4.56388	0.0177471
Gga.1035.1.S1_at	transglutaminase 2 (C polypeptide, protein-glutamine-gamma-glutamyltransferase)	TGM2	2.18405	4.54428	0.0161816
Gga.11634.1.S1_at	collagen triple helix repeat containing 1	CTHRC1	2.17992	4.53129	0.01535
Gga.19012.1.S1_at	V-set and transmembrane domain containing 4	VSTM4	2.17924	4.52914	0.0342527
GgaAffx.23472.1.S1_at	chimerin (chimaerin) 2	CHN2	2.17743	4.52347	0.00264708
GgaAffx.26456.1.S1_s_at	FYVE, RhoGEF and PH domain containing 3	FGD3	2.17046	4.50166	0.0043446
Gga.9879.1.S1_s_at	lipase A, lysosomal acid, cholesterol esterase (Wolman disease)	LIPA	2.16728	4.49176	0.002849
Gga.16392.1.S1_at	collagen, type XI, alpha 1	COL11A1	2.16381	4.48098	0.00538305
Gga.3259.1.S1_at	angiopoietin 2	ANGPT2	2.16373	4.48072	0.00422135
GgaAffx.11558.1.S1_s_at	nudE nuclear distribution E homolog 1 (A. nidulans)	NDE1	2.16135	4.47334	0.0352803
Gga.2662.1.S1_at	integrin alpha FG-GAP repeat containing 1	ITFG1	2.15458	4.4524	0.0127291
Gga.18919.1.S1_a_at	tropomyosin 3	TPM3	2.13967	4.40661	0.0246064
GgaAffx.21787.1.S1_s_at	bHLH transcription factor beta3	BETA3	2.13761	4.40032	0.0467702
GgaAffx.23924.2.S1_s_at	kinesin family member 5C	KIF5C	2.13132	4.38117	0.00127147
Gga.1288.1.S1_at	transforming, acidic coiled-coil containing protein 1	TACC1	2.12934	4.37516	0.0012895
GgaAffx.3519.1.S1_at	solute carrier family 44, member 3	SLC44A3	2.12796	4.371	0.0243745
Gga.12557.1.S1_at	transmembrane protein with EGF-like and two follistatin-like domains 2	TMEFF2	2.12736	4.36917	0.0373287
Gga.1579.1.S1_at	dysbindin (dystrobrevin binding protein 1) domain containing 2	DBNDD2	2.11915	4.34437	0.00925565
Gga.2750.1.S1_at	PR domain zinc finger protein 10-like /// pleiomorphic adenoma gene-like 1	LOC769676 /// PLAGL1	2.11625	4.33567	0.0167912
Gga.11477.1.S1_at	DNA-damage regulated autophagy modulator 1	DRAM1	2.11606	4.33508	0.00378158
Gga.665.1.S1_at	cysteine and glycine-rich protein 2	CSRP2	2.11416	4.32939	0.00276864
Gga.20056.1.S1_at	A kinase (PRKA) anchor protein 2	AKAP2	2.11082	4.31936	0.0107881
Gga.7492.2.S1_a_at	RAS-like, family 11, member B	RASL11B	2.1108	4.3193	0.0296091
Gga.4848.1.S1_a_at	thymosin beta 15	LOC100502566	2.10758	4.30969	0.00122926
Gga.12623.2.S1_a_at	fibrinogen-like 1	FGL1	2.09949	4.28557	0.0290427
Gga.8506.1.S2_s_at	tribbles homolog 2 (Drosophila)	TRIB2	2.09892	4.2839	0.00889415
Gga.16767.1.S1_s_at	Kruppel-like factor 6	KLF6	2.09717	4.27869	0.0124363
Gga.15188.1.S1_at	contactin 4	CNTN4	2.09642	4.27647	0.00372216
Gga.185.1.S1_a_at	actin filament associated protein 1	AFAP1	2.09301	4.26637	0.00505798
Gga.15390.1.S1_at	uncharacterized LOC769114	LOC769114	2.08418	4.24033	0.0108493
GgaAffx.9557.1.S1_s_at	laminin, alpha 3	LAMA3	2.08292	4.23664	0.0056062
Gga.13238.1.S1_at	small VCP/p97-interacting protein-like	LOC771022	2.08101	4.23103	0.00628021
Gga.12240.1.S1_at	acyl-CoA synthetase bubblegum family member 1	ACSBG1	2.07959	4.22687	0.0371066
GgaAffx.10727.2.S1_at	ATPase, class V, type 10A	ATP10A	2.07924	4.22585	0.0113051
Gga.9457.1.S1_at	chemokine-like receptor 1-like	LOC425507	2.07678	4.21866	0.0239646
Gga.10389.1.S1_at	integrin, alpha 11	ITGA11	2.07545	4.21476	0.00401599
GgaAffx.12413.1.S1_at	RNA binding motif protein 38	RBM38	2.07507	4.21365	0.0326968
Gga.3908.1.S1_at	transgelin	TAGLN	2.07308	4.20785	0.00317377
Gga.13001.1.S1_s_at	ephrin-B2	EFNB2	2.07159	4.20351	0.0193454
Gga.13428.1.S1_at	KIAA0408	KIAA0408	2.07109	4.20205	0.00779838
Gga.9403.1.S1_a_at	coiled-coil domain containing 109B	CCDC109B	2.06297	4.17844	0.0374556
GgaAffx.26203.1.S1_at	sperm antigen with calponin homology and coiled-coil domains 1	SPECC1	2.06098	4.17268	0.0179986
Gga.12614.2.S1_s_at	tumor necrosis factor (ligand) superfamily, member 15	TNFSF15	2.06036	4.17091	0.0312617
GgaAffx.9363.1.S1_at	regulator of G-protein signaling 7 binding protein	RGS7BP	2.05661	4.16009	0.00603732
Gga.10096.1.S1_at	fibulin 5	FBLN5	2.05451	4.15402	0.00245573
Gga.8489.1.S1_at	fibroblast growth factor 9 (glia-activating factor)	FGF9	2.04492	4.12651	0.0297377
GgaAffx.21017.1.S1_s_at	caldesmon 1	CALD1	2.03257	4.09134	0.0246958
Gga.7551.1.S1_at	WNT1 inducible signaling pathway protein 1	WISP1	2.03093	4.0867	0.041279
Gga.17004.1.S1_at	ST3 beta-galactoside alpha-2,3-sialyltransferase 5	ST3GAL5	2.03079	4.08627	0.00174859
Gga.19654.1.S1_at	doublecortin-like kinase 1	DCLK1	2.03056	4.08563	0.0442369
Gga.873.2.S1_a_at	calponin 1, basic, smooth muscle	CNN1	2.02857	4.08001	0.0143765
GgaAffx.26769.1.S1_s_at	leucine rich repeat containing 8 family, member D	LRRC8D	2.02771	4.07757	0.0132724
GgaAffx.7003.1.S1_at	calmin (calponin-like, transmembrane)	CLMN	2.02599	4.07271	0.020798
Gga.2240.2.S1_a_at	neuronal calcium sensor 1	NCS1	2.02454	4.06862	0.0116629
Gga.5758.1.S1_s_at	v-yes-1 Yamaguchi sarcoma viral related oncogene homolog	LYN	2.02066	4.05768	0.0113051
Gga.7449.1.S1_at	shroom family member 1	SHROOM1	2.02047	4.05715	0.0106209
Gga.15266.1.S1_at	t-complex 11 (mouse)-like 1	TCP11L1	2.01947	4.05435	0.00626041
GgaAffx.21780.2.S1_s_at	glucagon	GCG	2.01606	4.04479	0.0268853
GgaAffx.2087.1.S1_at	retinoic acid induced 14	RAI14	2.01001	4.02784	0.0452958
Gga.3393.1.S1_at	glycine dehydrogenase (decarboxylating)	GLDC	2.00878	4.02442	0.00226765
Gga.4097.1.S1_at	microtubule-associated protein 2	MAP2	2.00742	4.02062	0.0198028
Gga.4409.1.S1_a_at	chemokine (C-C motif) ligand 4 /// chemokine (C-C motif) ligand 5	CCL4 /// CCL5	2.00741	4.02059	0.00645657
Gga.7424.1.S1_at	synaptojanin 2	SYNJ2	2.00178	4.00495	0.0121297
Gga.11677.1.S1_at	TOX high mobility group box family member 3	TOX3	1.98953	3.97107	0.00331536
Gga.909.1.S1_at	slit homolog 2 (Drosophila)	SLIT2	1.9852	3.95918	0.0089649
Gga.1647.1.S1_at	aryl-hydrocarbon receptor nuclear translocator 2	ARNT2	1.97821	3.94003	0.0348887
Gga.6239.1.S1_at	regulator of G-protein signaling 1	RGS1	1.97009	3.91792	0.0154934
Gga.19818.1.S1_s_at	pleckstrin homology domain containing, family O member 2	PLEKHO2	1.96839	3.9133	0.00388158
GgaAffx.8571.1.S1_at	par-3 partitioning defective 3 homolog B (C. elegans)	PARD3B	1.9627	3.8979	0.0267768
GgaAffx.21974.1.S1_at	pim-1 oncogene	PIM1	1.95409	3.87471	0.0019369
Gga.4856.1.S1_s_at	peripheral myelin protein 22	PMP22	1.94984	3.86332	0.00438475
GgaAffx.23435.1.S1_at	COBL-like 1	COBLL1	1.93992	3.83683	0.00628833
Gga.15019.1.S1_s_at	tuftelin 1	TUFT1	1.93628	3.82718	0.0398127
Gga.20041.1.S1_at	proprotein convertase subtilisin/kexin type 6	PCSK6	1.93401	3.82117	0.0274591
Gga.862.1.S1_at	gap junction protein, gamma 1, 45kDa	GJC1	1.92838	3.80628	0.0390877
GgaAffx.6526.7.S1_s_at	phosphoinositide-3-kinase, regulatory subunit 3 (gamma)	PIK3R3	1.92525	3.79804	0.0230937
Gga.17679.1.S1_s_at	immunoglobulin-like receptor CHIR-B6 /// osteoclast-associated immunoglobulin-like receptor-like /// immunoglobulin superfamily member 1-like /// platelet glycoprotein VI-like /// immunoglobulin superfamily member 1-like /// immunoglobulin superfamily member 1-like /// leukocyte immunoglobulin-like receptor subfamily A member 2-like /// immunoglobulin superfamily member 1-like /// immunoglobulin …	CHIR-B6 /// LOC100857727 /// LOC100859075 /// LOC100859532 /// LOC100859642 /// LOC100859683 /// LOC100859780 /// LOC425449 /// LOC426070 /// LOC429793	1.92311	3.79241	0.0430004
GgaAffx.1444.1.S1_at	pleckstrin homology domain containing, family B (evectins) member 2	PLEKHB2	1.92283	3.79167	0.0187024
Gga.16991.2.S1_a_at	alcohol dehydrogenase, iron containing, 1	ADHFE1	1.92114	3.78723	0.0270002
Gga.8770.2.S1_a_at	chromosome Z open reading frame, human C9orf103	CZH9ORF103	1.91565	3.77284	0.0198829
GgaAffx.2568.1.S1_at	SH3 domain-binding protein 4-like /// SH3-domain binding protein 4	LOC100857104 /// SH3BP4	1.91027	3.75881	0.00611155
Gga.3406.1.S1_at	forkhead box O1	FOXO1	1.90625	3.74833	0.00822646
GgaAffx.20845.1.S1_at	ATP-binding cassette, sub-family B (MDR/TAP), member 10	ABCB10	1.9057	3.74692	0.0104291
Gga.15175.1.S1_at	murine retrovirus integration site 1 homolog	MRVI1	1.90452	3.74385	0.0140746
Gga.18467.1.S1_at	metaxin 3	MTX3	1.89545	3.72037	0.0038239
Gga.7757.1.S1_at	unc-50 homolog (C. elegans)	UNC50	1.88731	3.69944	0.0187706
Gga.4674.3.S1_at	epoxide hydrolase 1, microsomal (xenobiotic)	EPHX1	1.8796	3.67972	0.0324803
Gga.4217.3.S1_at	myosin, heavy chain 1E, skeletal muscle (similar to human myosin, heavy chain 1, skeletal muscle, adult)	MYH1E	1.87594	3.6704	0.0157447
GgaAffx.8978.2.S1_s_at	tubulin tyrosine ligase-like family, member 1	TTLL1	1.87539	3.669	0.012392
GgaAffx.23988.2.S1_s_at	neural precursor cell expressed, developmentally down-regulated 9	NEDD9	1.87259	3.66189	0.0287678
Gga.12856.1.S1_at	L-threonine dehydrogenase	TDH	1.87154	3.65923	0.014517
GgaAffx.2423.1.S1_s_at	major facilitator superfamily domain containing 2A	MFSD2A	1.87029	3.65605	0.002648
GgaAffx.12720.1.S1_at	RAB GTPase activating protein 1-like	RABGAP1L	1.87007	3.65551	0.0121575
Gga.7965.1.S1_at	receptor (G protein-coupled) activity modifying protein 3	RAMP3	1.86616	3.6456	0.0462056
Gga.13267.1.S1_at	target of myb1-like 1	TOM1L1	1.86508	3.64287	0.0012895
Gga.815.1.S1_at	integrin, alpha V	ITGAV	1.86427	3.64083	0.00593879
Gga.3698.1.A1_at	myosin IH	MYO1H	1.86062	3.63164	0.0148424
Gga.3202.1.S1_a_at	C-RF amide	LOC420716	1.85856	3.62646	0.0118755
Gga.4505.1.S2_at	v-myb myeloblastosis viral oncogene homolog-like 1	MYBL1	1.85773	3.62438	0.0148457
Gga.159.1.S1_at	midline 1 (Opitz/BBB syndrome)	MID1	1.85563	3.6191	0.00578122
GgaAffx.21608.1.S1_s_at	erythrocyte membrane protein band 4.1 (elliptocytosis 1, RH-linked)	EPB41	1.85557	3.61894	0.00419782
GgaAffx.12557.1.S1_s_at	tyrosylprotein sulfotransferase 2	TPST2	1.85551	3.6188	0.00457417
Gga.3673.1.S1_at	LIM domain binding 2	LDB2	1.85474	3.61688	0.0358574
GgaAffx.7833.1.S1_s_at	guanine nucleotide binding protein (G protein), gamma 2	GNG2	1.85431	3.61578	0.0033219
GgaAffx.20689.1.S1_at	spleen focus forming virus (SFFV) proviral integration oncogene spi1	SPI1	1.85328	3.61322	0.0400136
Gga.18126.1.S1_at	hepatoma-derived growth factor, related protein 3	HDGFRP3	1.84905	3.60263	0.023674
GgaAffx.26772.1.S1_at	leucine rich repeat containing 8 family, member C	LRRC8C	1.83797	3.57508	0.0182656
Gga.7143.2.S1_a_at	fatty acid amide hydrolase	FAAH	1.83711	3.57294	0.0277919
GgaAffx.4789.1.S1_at	enkurin, TRPC channel interacting protein	ENKUR	1.83527	3.56838	0.0141979
Gga.2044.3.S1_a_at	pituitary tumor-transforming gene 1 protein-interacting protein-like	LOC424838	1.83357	3.56419	0.00839166
GgaAffx.21069.1.S1_at	neuronal PAS domain protein 3	NPAS3	1.8298	3.55487	0.0107978
Gga.16526.1.S1_at	ADP-ribosylation factor-like 9	ARL9	1.8276	3.54945	0.0019369
Gga.8747.1.S1_at	junction plakoglobin	JUP	1.81664	3.5226	0.000974581
Gga.12142.1.S1_a_at	methyltransferase like 21A	METTL21A	1.80825	3.50216	0.0351246
Gga.15157.1.S1_at	myosin VI	MYO6	1.80482	3.49385	0.0345582
Gga.2620.1.S1_at	transthyretin	TTR	1.80301	3.48948	0.0220793
GgaAffx.12703.1.S1_at	Toll-like receptor 21	TLR21	1.80149	3.4858	0.00593373
Gga.5631.1.S1_at	IKBKB interacting protein	IKBIP	1.79464	3.46928	0.0104446
GgaAffx.23641.3.S1_s_at	kalirin, RhoGEF kinase	KALRN	1.79417	3.46815	0.043079
Gga.644.1.S1_at	actin, gamma 2, smooth muscle, enteric	ACTG2	1.78703	3.45103	0.035085
GgaAffx.12774.1.S1_s_at	septin 5	2005-09-01	1.78622	3.4491	0.00254556
Gga.12671.1.S1_at	spastic ataxia of Charlevoix-Saguenay (sacsin)	SACS	1.78324	3.44198	0.0386884
Gga.12110.2.S1_a_at	olfactomedin 3	OLFM3	1.78098	3.43661	0.0255936
GgaAffx.22686.1.S1_at	spermatogenesis associated 1	SPATA1	1.77757	3.42848	0.0239372
GgaAffx.8974.1.S1_s_at	choline kinase alpha	CHKA	1.77596	3.42466	0.0028627
Gga.17308.1.S1_s_at	dynein, light chain, LC8-type 2	DYNLL2	1.77351	3.41884	0.000974581
GgaAffx.7243.1.S1_at	netrin 4	NTN4	1.7714	3.41384	0.00182578
Gga.1797.1.S1_at	septin 5	2005-09-01	1.76774	3.4052	0.00925565
GgaAffx.12403.1.S1_s_at	PDZ and LIM domain 7 (enigma)	PDLIM7	1.76372	3.39572	0.00245573
GgaAffx.11375.1.S1_at	metastasis suppressor 1	MTSS1	1.75853	3.38354	0.0271359
Gga.3702.1.S1_a_at	RAB8A, member RAS oncogene family	RAB8A	1.75829	3.38297	0.0113503
Gga.7334.1.S1_at	amyloid beta (A4) precursor protein-binding, family B, member 1 interacting protein	APBB1IP	1.75553	3.37651	0.0126203
GgaAffx.3622.2.S1_s_at	ATP-binding cassette, sub-family G (WHITE), member 2	ABCG2	1.75163	3.36738	0.0204245
GgaAffx.4610.1.S1_s_at	membrane associated guanylate kinase, WW and PDZ domain containing 1	MAGI1	1.75087	3.36562	0.00557778
GgaAffx.13167.1.S1_at	family with sequence similarity 175, member A	FAM175A	1.75017	3.36397	0.0222325
Gga.19025.1.S1_at	dual specificity phosphatase 5	DUSP5	1.7469	3.35637	0.0209792
Gga.13351.1.S1_at	CDC42 small effector 2	CDC42SE2	1.74686	3.35628	0.0257525
Gga.3674.1.S1_at	serine threonine kinase 39	STK39	1.74684	3.35623	0.0361641
Gga.12995.1.S1_s_at	chloride intracellular channel 4	CLIC4	1.74472	3.3513	0.00558451
GgaAffx.11030.2.S1_s_at	transient receptor potential cation channel, subfamily C, member 6	TRPC6	1.74301	3.34733	0.0103691
GgaAffx.1475.1.S1_at	NIMA (never in mitosis gene a)-related kinase 7	NEK7	1.74248	3.3461	0.0392228
GgaAffx.12195.1.S1_s_at	tyrosine 3-monooxygenase/tryptophan 5-monooxygenase activation protein, eta polypeptide	YWHAH	1.73894	3.3379	0.00228355
Gga.8424.1.S1_at	chromosome Z open reading frame, human C9orf21	C9ORF21	1.73856	3.33702	0.0187986
GgaAffx.6592.1.S1_at	S100 calcium binding protein A4	S100A4	1.73822	3.33623	0.00912395
Gga.6268.1.S1_at	uncharacterized LOC100857523	LOC100857523	1.73778	3.33522	0.00843732
Gga.9160.1.S1_at	DnaJ (Hsp40) homolog, subfamily B, member 6	DNAJB6	1.73746	3.33447	0.00988963
GgaAffx.23995.1.S1_at	bone morphogenetic protein 6	BMP6	1.73495	3.32868	0.00970375
Gga.12481.1.S1_s_at	protein tyrosine phosphatase-like (proline instead of catalytic arginine), member b	PTPLB	1.73416	3.32687	0.0393502
Gga.281.1.S1_at	v-maf musculoaponeurotic fibrosarcoma oncogene homolog F (avian)	MAFF	1.73227	3.32251	0.0213125
Gga.10074.1.S1_at	RUN domain containing 3B	RUNDC3B	1.73003	3.31735	0.00127147
GgaAffx.4296.1.S1_at	phosphatidylserine decarboxylase	PISD	1.72677	3.30987	0.0014723
Gga.693.1.S1_at	cysteine and glycine-rich protein 1	CSRP1	1.72369	3.30279	0.0131542
GgaAffx.12721.1.S1_at	prostate transmembrane protein, androgen induced 1	PMEPA1	1.71893	3.29191	0.00219104
GgaAffx.24093.2.S1_s_at	small nuclear ribonucleoprotein 48kDa (U11/U12)	SNRNP48	1.71773	3.28919	0.00220443
Gga.19167.1.S1_at	RAB, member RAS oncogene family-like 5	RABL5	1.71716	3.28788	0.00273491
GgaAffx.9310.1.S1_s_at	solute carrier family 12 (sodium/potassium/chloride transporters), member 2	SLC12A2	1.71287	3.27813	0.0254795
GgaAffx.22720.1.S1_at	sperm specific antigen 2	SSFA2	1.70785	3.26675	0.0032866
Gga.19049.1.S1_at	interleukin 18 (interferon-gamma-inducing factor)	IL18	1.70583	3.26216	0.0045131
Gga.17987.1.S1_at	janus kinase and microtubule interacting protein 2	JAKMIP2	1.70347	3.25682	0.00459387
Gga.3145.3.S1_a_at	moesin	MSN	1.7005	3.25014	0.0363614
Gga.7241.1.S1_at	glyoxylate reductase/hydroxypyruvate reductase	GRHPR	1.69537	3.2386	0.00516356
Gga.13237.1.S1_at	uncharacterized LOC100858876	LOC100858876	1.68763	3.22126	0.000999457
Gga.16411.1.S1_at	CKLF-like MARVEL transmembrane domain containing 4	CMTM4	1.68729	3.22051	0.00154287
GgaAffx.21659.1.S1_at	pleckstrin homology domain containing, family O member 1	PLEKHO1	1.6855	3.21653	0.00658357
GgaAffx.11935.1.S1_s_at	apoptosis, caspase activation inhibitor	AVEN	1.68382	3.21277	0.00226931
GgaAffx.1613.1.S1_at	KIAA1328	KIAA1328	1.67807	3.2	0.0321493
Gga.5385.1.S1_s_at	argininosuccinate synthase 1	ASS1	1.67744	3.19859	0.0160311
Gga.14195.1.S1_at	mohawk homeobox	MKX	1.67077	3.18384	0.0499631
Gga.427.1.S1_at	pterin-4 alpha-carbinolamine dehydratase/dimerization cofactor of hepatocyte nuclear factor 1 alpha	PCBD1	1.66991	3.18194	0.000921038
Gga.5154.1.S1_at	periostin, osteoblast specific factor	POSTN	1.66848	3.17879	0.00178719
Gga.16342.1.S1_at	ribonuclease T2	RNASET2	1.668	3.17775	0.0157447
Gga.16822.1.S1_at	methionine sulfoxide reductase B3	MSRB3	1.66635	3.1741	0.0377937
Gga.19451.1.S1_at	ADAM metallopeptidase domain 28	ADAM28	1.65919	3.1584	0.0102786
Gga.16813.1.S1_at	potassium large conductance calcium-activated channel, subfamily M, beta member 2	KCNMB2	1.65677	3.1531	0.00842487
Gga.9391.1.S1_at	dystrobrevin, alpha	DTNA	1.65392	3.14688	0.0194473
Gga.8333.1.S1_at	HRAS-like suppressor	HRASLS	1.65385	3.14672	0.00170271
Gga.14965.1.S1_at	formin homology 2 domain containing 3	FHOD3	1.65175	3.14214	0.00912465
Gga.3853.1.S1_at	zinc finger protein 622	ZNF622	1.6478	3.13355	0.003615
Gga.20061.1.S1_at	ninjurin 2	NINJ2	1.64121	3.11928	0.00617999
Gga.17500.1.S1_at	protein phosphatase 1, regulatory subunit 3B	PPP1R3B	1.64097	3.11876	0.000949966
Gga.3652.1.S1_at	C-type lectin domain family 3, member B	CLEC3B	1.63972	3.11605	0.00558451
Gga.8731.1.S1_at	regulator of G-protein signaling 14	RGS14	1.63688	3.10993	0.0103291
Gga.4481.1.S1_at	inositol 1,4,5-trisphosphate receptor, type 1	ITPR1	1.63384	3.10337	0.018339
Gga.4309.1.S1_at	SRY (sex determining region Y)-box 8	SOX8	1.63314	3.10188	0.0129931
GgaAffx.4824.1.S1_s_at	pleckstrin homology-like domain, family B, member 1	PHLDB1	1.62573	3.08599	0.0275144
Gga.7144.1.S1_at	chromosome 28 open reading frame, human C19orf28	C28H19ORF28	1.62552	3.08554	0.00585909
GgaAffx.13182.1.S1_s_at	choline phosphotransferase 1	CHPT1	1.62347	3.08115	0.0284476
Gga.2803.1.S1_s_at	glutamate receptor, ionotropic, AMPA 2	GRIA2	1.61843	3.0704	0.0270175
Gga.12642.1.S1_at	KIAA0040	KIAA0040	1.61747	3.06836	0.00227084
Gga.12186.1.S1_at	lymphatic vessel endothelial hyaluronan receptor 1	LYVE1	1.61711	3.06759	0.03636
GgaAffx.3113.1.S1_at	catechol-O-methyltransferase domain containing 1	COMTD1	1.61381	3.06059	0.00143738
Gga.17775.1.S1_s_at	calpain 9	CAPN9	1.60979	3.05208	0.00211963
GgaAffx.11210.1.S1_s_at	ADP-ribosylation factor-like 6	ARL6	1.60774	3.04775	0.0137157
Gga.6284.2.S1_a_at	enoyl CoA hydratase domain containing 3	ECHDC3	1.60205	3.03574	0.0413241
GgaAffx.8742.1.S1_at	LON peptidase N-terminal domain and ring finger 1	LONRF1	1.60161	3.03481	0.00311554
Gga.4975.5.S1_x_at	tropomyosin 2 (beta)	TPM2	1.60029	3.03205	0.041652
Gga.9876.2.S1_a_at	phosphohistidine phosphatase 1	LOC424401	1.59949	3.03037	0.0474968
Gga.10923.2.S1_s_at	neuron navigator 3	NAV3	1.59921	3.02978	0.00933938
Gga.7890.1.S1_at	secreted frizzled-related protein 4	SFRP4	1.59268	3.0161	0.00604733
Gga.4922.1.S2_at	early growth response 1	EGR1	1.58964	3.00975	0.0404874
Gga.6519.1.S1_s_at	suppression of tumorigenicity 7	ST7	1.58289	2.9957	0.0401346
GgaAffx.22971.1.S1_s_at	membrane protein, palmitoylated 5 (MAGUK p55 subfamily member 5)	MPP5	1.5807	2.99115	0.0144933
Gga.10988.1.S1_a_at	EF-hand calcium binding domain 1	EFCAB1	1.57471	2.97875	0.0023459
Gga.1819.1.S1_at	deiodinase, iodothyronine, type II	DIO2	1.57127	2.97167	0.0476312
Gga.19330.1.S1_at	collagen, type XXVII, alpha 1	COL27A1	1.57004	2.96913	0.015679
Gga.13425.1.S1_at	potassium channel, subfamily K, member 2	KCNK2	1.56931	2.96762	0.0280602
Gga.4051.1.S1_at	connective tissue growth factor	CTGF	1.56522	2.95923	0.00743325
GgaAffx.8101.3.S1_at	N-acetyllactosaminide beta-1,6-N-acetylglucosaminyl-transferase-like	LOC428479	1.55987	2.94827	0.00549888
Gga.10038.1.A1_at	GRAM domain containing 1C	GRAMD1C	1.55799	2.94442	0.0213456
Gga.3539.1.S1_at	protein kinase N3	PKN3	1.55687	2.94216	0.0423292
Gga.12366.1.S1_at	nucleoporin 37kDa	NUP37	1.55638	2.94115	0.0284189
Gga.17535.1.S1_at	ras homolog gene family, member C	RHOC	1.55477	2.93786	0.0423739
Gga.4052.1.S1_at	myosin, light chain 9, regulatory	MYL9	1.551	2.93021	0.0059678
Gga.10929.1.S1_a_at	Rho GDP dissociation inhibitor (GDI) gamma	ARHGDIG	1.54938	2.92691	0.0043641
GgaAffx.2351.2.S1_s_at	RAR-related orphan receptor A	RORA	1.54871	2.92555	0.0104243
GgaAffx.20759.1.S1_at	septin 8	2008-09-01	1.54732	2.92274	0.0343517
Gga.11395.1.S1_at	G protein-coupled receptor 34	GPR34	1.54675	2.92158	0.00127147
Gga.9133.1.S1_at	chemokine ah221	LOC417536	1.54477	2.91758	0.0120769
GgaAffx.23867.1.S1_at	Na+/H+ exchanger domain containing 2	NHEDC2	1.5445	2.91703	0.00462912
Gga.6848.3.S1_a_at	GLI pathogenesis-related 1-like	GLIPR1L	1.541	2.90996	0.000921058
GgaAffx.24537.1.S1_at	poly (ADP-ribose) polymerase family, member 8	PARP8	1.54026	2.90848	0.00392365
Gga.8396.1.S1_s_at	deoxyribose-phosphate aldolase (putative)	DERA	1.53205	2.89197	0.0422167
Gga.12463.1.S1_at	protein phosphatase 2, regulatory subunit B'', beta	PPP2R3B	1.527	2.88186	0.0140248
Gga.280.1.S1_at	v-maf musculoaponeurotic fibrosarcoma oncogene homolog K	MAFK	1.52483	2.87752	0.0260463
GgaAffx.11991.1.S1_at	epilepsy, progressive myoclonus type 2A, Lafora disease (laforin)	EPM2A	1.5246	2.87706	0.0440481
Gga.9174.2.S1_a_at	potassium channel tetramerisation domain containing 10	KCTD10	1.5218	2.87149	0.0027555
Gga.9179.1.S1_at	death-associated protein kinase 1	DAPK1	1.52038	2.86867	0.0478444
Gga.5180.1.S1_at	tumor necrosis factor receptor superfamily, member 8	TNFRSF8	1.51645	2.86086	0.00954857
Gga.2893.1.S1_a_at	c-mer proto-oncogene tyrosine kinase	MERTK	1.51357	2.85517	0.00947435
GgaAffx.12522.1.S1_s_at	adenylosuccinate synthase	ADSS	1.51212	2.85228	0.00310972
Gga.1009.2.S1_s_at	actin related protein 2/3 complex, subunit 1B, 41kDa	ARPC1B	1.51164	2.85134	0.0326602
Gga.2532.1.S1_at	---	CENPF	1.51049	2.84908	0.00603732
Gga.16094.1.S1_at	suppressor of cytokine signaling 4	SOCS4	1.50842	2.84499	0.0173636
Gga.11198.1.S1_at	zinc finger, DHHC-type containing 2	ZDHHC2	1.50595	2.84011	0.0100498
GgaAffx.5375.1.S1_s_at	X-prolyl aminopeptidase (aminopeptidase P) 1, soluble	XPNPEP1	1.50461	2.83747	0.00666979
Gga.17090.1.S1_s_at	scinderin	SCIN	1.50139	2.83115	0.00351192
GgaAffx.3622.1.S1_at	ATP-binding cassette, sub-family G (WHITE), member 2	ABCG2	1.50119	2.83077	0.0159407
GgaAffx.22872.2.S1_s_at	TRAF2 and NCK interacting kinase	TNIK	1.5008	2.82999	0.00635439
GgaAffx.12202.1.S1_at	syntaxin 17	STX17	1.49836	2.82521	0.00503528
Gga.633.1.S1_at	EPH receptor B6	EPHB6	1.49591	2.82042	0.0122005
GgaAffx.20797.1.S1_at	HECT, C2 and WW domain containing E3 ubiquitin protein ligase 1	HECW1	1.49409	2.81686	0.00116352
Gga.487.1.S1_at	sema domain, immunoglobulin domain (Ig), short basic domain, secreted, (semaphorin) 3A	SEMA3A	1.49395	2.81659	0.00902557
Gga.18960.1.S1_at	raftlin family member 2	RFTN2	1.48585	2.80083	0.00128132
Gga.18736.1.S1_at	fibrinogen silencer binding protein	FSBP	1.48487	2.79893	0.00789838
Gga.4306.1.S1_at	synemin, intermediate filament protein	SYNM	1.48293	2.79516	0.0441153
GgaAffx.6401.1.S1_at	GLIS family zinc finger 3	GLIS3	1.48192	2.7932	0.00127147
GgaAffx.6968.1.S1_s_at	oxysterol binding protein-like 3	OSBPL3	1.48161	2.79259	0.00889906
GgaAffx.3792.2.S1_s_at	lamin A/C	LMNA	1.47929	2.78811	0.0270175
GgaAffx.21118.1.S1_s_at	microtubule-associated protein 1A	MAP1A	1.47645	2.78263	0.00257566
Gga.10621.1.S1_s_at	protein tyrosine phosphatase, receptor type, f polypeptide (PTPRF), interacting protein (liprin), alpha 2	PPFIA2	1.47307	2.77611	0.0019369
Gga.14925.1.S1_at	mannosyl (alpha-1,3-)-glycoprotein beta-1,4-N-acetylglucosaminyltransferase, isozyme A	MGAT4A	1.47229	2.77462	0.0476312
Gga.469.1.S1_at	forkhead box C2 (MFH-1, mesenchyme forkhead 1)	FOXC2	1.47175	2.77358	0.00323575
Gga.5309.1.S1_at	uncharacterized LOC771811	LOC771811	1.46684	2.76416	0.0127291
Gga.11748.1.S1_at	phosphatidic acid phosphatase type 2 domain containing 1B	PPAPDC1B	1.465	2.76063	0.0136478
Gga.1815.1.S1_at	tubulin, beta 2B class IIb	TUBB2B	1.46316	2.75712	0.000974581
Gga.11492.1.S1_at	sterile alpha motif and leucine zipper containing kinase AZK	ZAK	1.46304	2.75688	0.0278948
Gga.16585.1.S1_at	chromosome 5 open reading frame, human C15orf41	C5H15ORF41	1.46049	2.75201	0.0204245
GgaAffx.21444.1.S1_at	receptor-interacting serine-threonine kinase 2-like	LOC415708	1.4555	2.74252	0.0210835
Gga.13496.1.S1_at	LPS-responsive vesicle trafficking, beach and anchor containing	LRBA	1.45411	2.73988	0.00239054
Gga.7323.1.S1_at	neural precursor cell expressed, developmentally down-regulated 9	NEDD9	1.45373	2.73915	0.00901017
Gga.19294.1.S1_at	solute carrier family 35, member E3	SLC35E3	1.45341	2.73854	0.0344645
GgaAffx.11658.1.S1_s_at	neutrophil cytosolic factor 1	NCF1	1.45011	2.73228	0.00686425
Gga.10018.1.S1_at	Ras and Rab interactor 3	RIN3	1.4499	2.73189	0.0266944
Gga.13895.1.S1_at	trafficking protein, kinesin binding 1	TRAK1	1.44419	2.72109	0.0254002
GgaAffx.13211.1.S1_s_at	F-box protein 32	FBXO32	1.44169	2.71639	0.00422135
Gga.9675.1.S1_at	platelet derived growth factor D	PDGFD	1.43688	2.70735	0.00971337
GgaAffx.7881.1.S1_s_at	Rho GTPase activating protein 15	ARHGAP15	1.43354	2.70108	0.00347192
GgaAffx.12999.1.S1_s_at	tec protein tyrosine kinase	TEC	1.43016	2.69476	0.00160555
GgaAffx.11396.1.S1_s_at	solute carrier family 17, member 9	SLC17A9	1.42581	2.68665	0.00931347
GgaAffx.21531.1.S1_s_at	phospholipase A2, group XIIA	PLA2G12A	1.42538	2.68586	0.0146228
GgaAffx.21720.1.S1_at	otoconin 90	OC90	1.42184	2.67927	0.00220443
GgaAffx.21070.1.S1_at	chromosome 21 open reading frame, human C1orf174	C21H1ORF174	1.4206	2.67697	0.0208569
Gga.7499.1.S1_at	microphthalmia-associated transcription factor	MITF	1.41932	2.67458	0.00298384
GgaAffx.7278.1.S1_at	SWI/SNF related, matrix associated, actin dependent regulator of chromatin, subfamily a-like 1	SMARCAL1	1.41549	2.66749	0.00081411
Gga.3903.1.S2_at	cadherin 13, H-cadherin (heart)	CDH13	1.41539	2.66732	0.00187132
Gga.11488.1.S1_s_at	serine hydrolase-like 2	SERHL2	1.41248	2.66195	0.0310764
Gga.2851.1.S1_at	SET and MYND domain containing 2	SMYD2	1.41147	2.66008	0.0185397
GgaAffx.8046.4.S1_s_at	solute carrier family 41 member 2-like /// solute carrier family 41, member 2	LOC100857711 /// SLC41A2	1.41029	2.6579	0.0129177
GgaAffx.12269.1.S1_at	chromosome 1 open reading frame, human C22orf40	C1H22ORF40	1.40955	2.65654	0.0360773
Gga.6207.1.S1_at	small lysine-rich protein 1	SMKR1	1.40775	2.65322	0.0104475
Gga.3673.1.S2_at	LIM domain binding 2	LDB2	1.40285	2.64423	0.00422135
Gga.7531.1.S1_at	uncharacterized LOC768634	LOC768634	1.40058	2.64007	0.011953
Gga.16256.1.S1_at	uncharacterized LOC419594	LOC419594	1.39946	2.63804	0.0302148
Gga.16807.1.S1_s_at	cAMP responsive element binding protein 3-like 2	CREB3L2	1.39478	2.62949	0.00127147
GgaAffx.24486.1.S1_s_at	fibrillin 2	FBN2	1.39455	2.62906	0.0063697
GgaAffx.4585.1.S1_at	uncharacterized LOC422293	LOC422293	1.39261	2.62554	0.00527982
GgaAffx.8040.1.S1_s_at	aldehyde dehydrogenase 1 family, member L2 /// mitochondrial 10-formyltetrahydrofolate dehydrogenase-like	ALDH1L2 /// LOC100857360	1.39058	2.62184	0.00268255
Gga.14368.2.S1_a_at	guanine nucleotide binding protein (G protein), alpha z polypeptide	GNAZ	1.39046	2.62162	0.00621241
Gga.787.2.S1_a_at	cofilin 2 (muscle)	CFL2	1.39037	2.62146	0.0045028
Gga.14419.1.S1_s_at	cysteine and histidine-rich domain (CHORD) containing 1	CHORDC1	1.38898	2.61893	0.00122926
Gga.10313.1.S1_s_at	HCLS1 binding protein 3	HS1BP3	1.38831	2.61773	0.00941321
GgaAffx.6148.1.S1_s_at	SET domain containing (lysine methyltransferase) 7	SETD7	1.38762	2.61647	0.0404543
Gga.17021.1.S1_at	matrix-remodelling associated 7	MXRA7	1.38753	2.6163	0.0363123
GgaAffx.23612.1.S1_at	adenylosuccinate synthase like 1	ADSSL1	1.38674	2.61488	0.0396768
Gga.11937.1.S1_at	transgelin-2-like	LOC100857291	1.38211	2.6065	0.0324791
Gga.9699.4.S1_x_at	jumonji domain containing 7	JMJD7	1.37876	2.60045	0.0146964
GgaAffx.9436.1.S1_at	clavesin 2	CLVS2	1.37775	2.59863	0.0084491
Gga.2967.1.S2_at	integrin, alpha 6	ITGA6	1.37695	2.59719	0.00204498
Gga.2144.1.S1_at	heat shock transcription factor 2	HSF2	1.37649	2.59636	0.00560145
GgaAffx.5957.1.S1_at	UDP-N-acetyl-alpha-D-galactosamine:polypeptide N-acetylgalactosaminyltransferase-like 1	GALNTL1	1.37426	2.59235	0.00827704
GgaAffx.25412.1.S1_s_at	DEAD (Asp-Glu-Ala-Asp) box polypeptide 59	DDX59	1.3738	2.59152	0.000921038
Gga.1099.1.S1_at	annexin A6	ANXA6	1.37333	2.59068	0.00359473
GgaAffx.12750.1.S1_s_at	Ras association (RalGDS/AF-6) domain family member 3	RASSF3	1.36842	2.58187	0.040091
Gga.14243.1.S1_s_at	acyl-CoA binding domain containing 5	ACBD5	1.35341	2.55515	0.00186092
GgaAffx.24751.1.S1_s_at	ATP-binding cassette, sub-family C (CFTR/MRP), member 13, pseudogene	ABCC13	1.34902	2.5474	0.00127147
Gga.11247.1.S1_at	glycosyltransferase 8 domain containing 2	GLT8D2	1.34528	2.5408	0.0101758
GgaAffx.12006.1.S1_s_at	pleckstrin homology domain containing, family A (phosphoinositide binding specific) member 3	PLEKHA3	1.34296	2.53671	0.00948289
GgaAffx.12795.1.S1_at	tetratricopeptide repeat domain 7B	TTC7B	1.34139	2.53396	0.0134022
GgaAffx.13155.1.S1_s_at	sorting nexin 5	SNX5	1.34064	2.53263	0.00127147
Gga.11016.1.S1_at	B locus M alpha chain 1	BMA1	1.33827	2.52847	0.00220443
GgaAffx.3366.1.S1_s_at	sorbin and SH3 domain containing 1	SORBS1	1.33815	2.52826	0.0135911
Gga.13367.1.S1_at	angiomotin like 2	AMOTL2	1.3312	2.51611	0.0295978
Gga.13175.1.S1_at	erythrocyte membrane protein band 4.1-like 2	EPB41L2	1.33087	2.51554	0.00699827
Gga.12913.1.S1_a_at	acyl-CoA thioesterase 1-like	LOC423222	1.3289	2.51212	0.0312532
Gga.6093.1.S1_at	chromosome 17 open reading frame, human C9orf91	C17H9ORF91	1.32808	2.51069	0.00127147
Gga.15903.1.S1_s_at	PDZ domain containing RING finger 3	PDZRN3	1.32763	2.5099	0.0282637
GgaAffx.5725.1.S1_at	actin-like 6A	ACTL6A	1.32669	2.50826	0.000952248
Gga.19197.1.S1_s_at	riboflavin kinase	RFK	1.32558	2.50633	0.0037429
Gga.2718.1.S1_at	nudix (nucleoside diphosphate linked moiety X)-type motif 14	NUDT14	1.32465	2.50472	0.00588737
Gga.2856.1.S1_a_at	apoptosis-inducing, TAF9-like domain 1	APITD1	1.32251	2.501	0.0014085
Gga.13096.1.S1_at	junctophilin 1	JPH1	1.32234	2.50072	0.00164424
Gga.5816.2.S1_a_at	RNA binding protein with multiple splicing	RBPMS	1.31969	2.49613	0.01821
GgaAffx.20691.1.S1_at	neurotrophin 3	NTF3	1.31712	2.49167	0.0166995
GgaAffx.20601.1.S1_s_at	chemokine-like ligand 1 /// tripartite motif-containing protein 39-like	GGCL1 /// LOC770718	1.31685	2.49122	0.00547437
Gga.15811.3.S1_s_at	glyoxylate reductase 1 homolog (Arabidopsis)	GLYR1	1.31523	2.48842	0.00513039
Gga.9850.1.S1_at	ADP-ribosylation factor-like 4A	ARL4A	1.31309	2.48474	0.01558
Gga.2734.1.S2_at	activated leukocyte cell adhesion molecule	ALCAM	1.31297	2.48452	0.00592675
Gga.13711.1.S1_at	peptidase inhibitor 16	PI16	1.30641	2.47325	0.00811874
Gga.13289.1.S1_at	additional sex combs like 3 (Drosophila)	ASXL3	1.3056	2.47187	0.00171606
GgaAffx.11711.1.S1_s_at	synaptosomal-associated protein, 91kDa homolog (mouse)	SNAP91	1.3055	2.47169	0.0139869
Gga.11658.1.S1_at	bactericidal/permeability-increasing protein	BPI	1.3046	2.47015	0.00956614
Gga.14728.1.S1_at	TraB domain containing 2B	TRABD2B	1.30113	2.46422	0.0110399
Gga.4656.2.S1_a_at	exosome component 8	EXOSC8	1.29999	2.46226	0.00257566
GgaAffx.11883.1.S1_at	solute carrier family 30 (zinc transporter), member 5	SLC30A5	1.29461	2.45311	0.00960369
Gga.3839.1.S1_s_at	frizzled family receptor 3	FZD3	1.2932	2.45071	0.0041329
GgaAffx.2198.1.S1_at	syncoilin, intermediate filament protein	SYNC	1.29293	2.45025	0.0295713
Gga.19128.1.S1_s_at	asparaginase like 1	ASRGL1	1.29002	2.44532	0.00925171
Gga.12307.2.S1_a_at	sorbin and SH3 domain containing 2	SORBS2	1.28844	2.44264	0.00938241
Gga.3573.2.S1_a_at	dickkopf homolog 3 (Xenopus laevis)	DKK3	1.28748	2.44102	0.00654218
Gga.4822.2.S1_a_at	intraflagellar transport 43 homolog (Chlamydomonas)	IFT43	1.2822	2.43209	0.00349149
Gga.1348.1.S1_at	Rho GTPase activating protein 24	ARHGAP24	1.27885	2.42645	0.00127147
GgaAffx.8655.1.S1_s_at	FAT tumor suppressor homolog 1 (Drosophila)	FAT1	1.27838	2.42566	0.00989698
Gga.15700.1.S1_at	basic helix-loop-helix family, member e40	BHLHE40	1.27773	2.42457	0.00315227
GgaAffx.8256.1.S1_at	calcium channel, voltage-dependent, L type, alpha 1C subunit	CACNA1C	1.27763	2.4244	0.00497133
Gga.4176.1.S1_at	eukaryotic translation initiation factor 5A2	EIF5A2	1.27658	2.42264	0.0109677
Gga.2251.1.S1_at	IQ motif containing GTPase activating protein 1	IQGAP1	1.27587	2.42144	0.0107881
Gga.13193.1.S1_at	amyloid beta (A4) precursor protein-binding, family B, member 2	APBB2	1.2751	2.42016	0.0310764
Gga.10673.1.S1_at	leucine rich repeat containing 20	LRRC20	1.27389	2.41813	0.0293736
GgaAffx.6741.1.S1_at	EF-hand calcium binding domain 2	EFCAB2	1.27384	2.41804	0.013459
Gga.4356.1.S1_at	potassium channel, subfamily K, member 1	KCNK1	1.2695	2.41078	0.0387956
Gga.7140.2.S1_s_at	FXYD domain containing ion transport regulator 6	FXYD6	1.2684	2.40894	0.00571614
Gga.2870.1.S1_at	phosphoribosyl pyrophosphate amidotransferase	PPAT	1.2654	2.40394	0.00509284
GgaAffx.2113.1.S1_s_at	cyclin-dependent kinase 2 associated protein 1	CDK2AP1	1.26511	2.40346	0.0346042
Gga.3811.1.S1_at	BCL2-related ovarian killer	BOK	1.25956	2.39422	0.0028627
GgaAffx.24823.1.S1_s_at	SEC14-like 1 (S. cerevisiae)	SEC14L1	1.2592	2.39364	0.00912465
Gga.2089.1.S1_at	EMG1 nucleolar protein homolog (S. cerevisiae)	EMG1	1.25849	2.39244	0.00218209
Gga.11726.1.S1_a_at	growth arrest and DNA-damage-inducible, beta	GADD45B	1.25813	2.39185	0.0111402
Gga.13840.1.S1_at	UDP-N-acetyl-alpha-D-galactosamine:polypeptide N-acetylgalactosaminyltransferase 7 (GalNAc-T7)	GALNT7	1.25515	2.38692	0.00218209
Gga.9377.1.S1_at	vesicular, overexpressed in cancer, prosurvival protein 1	VOPP1	1.25364	2.38442	0.0209792
Gga.2753.1.S1_at	RAP1 GTPase activating protein	LOC395647	1.25295	2.38329	0.00257566
Gga.6448.1.S1_s_at	pleckstrin homology-like domain, family A, member 2	PHLDA2	1.25253	2.38259	0.0283352
Gga.2637.1.S1_at	mucolipin 2	MCOLN2	1.2509	2.3799	0.000712146
Gga.11392.1.S1_at	chromosome 2 open reading frame, human C7orf25	C2H7ORF25	1.25064	2.37946	0.00128132
Gga.12862.1.S1_s_at	N-acetylglucosamine-1-phosphate transferase, alpha and beta subunits	GNPTAB	1.2498	2.37808	0.000712146
GgaAffx.6042.1.S1_at	G protein-coupled receptor 176	GPR176	1.24798	2.37509	0.000839778
GgaAffx.21629.1.S1_at	SH3 domain containing ring finger 3	SH3RF3	1.24751	2.37431	0.0237111
Gga.5908.1.S1_at	zinc finger, HIT-type containing 6	ZNHIT6	1.2475	2.3743	0.000952248
Gga.15890.1.S1_s_at	syntaxin 7	STX7	1.24339	2.36754	0.0284327
GgaAffx.9412.1.S1_at	junction mediating and regulatory protein, p53 cofactor	JMY	1.24225	2.36567	0.00349579
Gga.11485.1.S1_at	histone deacetylase 11	HDAC11	1.2405	2.3628	0.0292447
Gga.14725.1.S1_at	UDP-Gal:betaGlcNAc beta 1,4- galactosyltransferase, polypeptide 6	B4GALT6	1.23877	2.35997	0.0239628
GgaAffx.25168.2.S1_s_at	uncharacterized oxidoreductase-like	LOC415664	1.2366	2.35642	0.00827816
Gga.10812.1.S1_at	zinc finger and BTB domain containing 38	ZBTB38	1.23473	2.35338	0.00185786
Gga.2152.1.S1_at	protein phosphatase 1, regulatory (inhibitor) subunit 9B	PPP1R9B	1.23431	2.35269	0.0288563
Gga.8069.2.S1_a_at	mannosyl (alpha-1,3-)-glycoprotein beta-1,4-N-acetylglucosaminyltransferase, isozyme B	MGAT4B	1.22576	2.33879	0.0354401
Gga.1809.1.S1_at	heat shock 27kDa protein 1	HSPB1	1.22525	2.33797	0.0257295
GgaAffx.12542.1.S1_s_at	AKT interacting protein	AKTIP	1.22504	2.33762	0.0178021
Gga.16730.1.S1_at	phosphorylase kinase, alpha 2 (liver)	PHKA2	1.22256	2.33361	0.0271909
GgaAffx.549.1.S1_at	mitogen-activated protein kinase 13	MAPK13	1.22149	2.33187	0.0310846
Gga.9212.1.S1_s_at	NOP14 nucleolar protein homolog (yeast)	NOP14	1.22129	2.33155	0.010827
Gga.5255.1.S1_at	EGF containing fibulin-like extracellular matrix protein 1	EFEMP1	1.22081	2.33078	0.00262907
Gga.5591.1.S1_at	protein kinase, cGMP-dependent, type I	PRKG1	1.22037	2.33007	0.0402137
GgaAffx.6834.2.S1_s_at	ryanodine receptor 2 (cardiac)	RYR2	1.21983	2.3292	0.0202673
Gga.15139.1.S1_at	uncharacterized LOC100859149	LOC100859149	1.21731	2.32513	0.00237929
GgaAffx.20420.1.S1_s_at	NEDD4 binding protein 2-like 1	N4BP2L1	1.21474	2.32099	0.0339375
Gga.4346.1.S2_at	caspase 3, apoptosis-related cysteine peptidase	CASP3	1.21456	2.3207	0.00914827
Gga.13098.1.S1_at	transient receptor potential cation channel, subfamily C, member 1	TRPC1	1.2134	2.31884	0.00298384
Gga.5242.2.S1_a_at	hydroxysteroid (17-beta) dehydrogenase 11	HSD17B11	1.21222	2.31694	0.0133443
Gga.3222.1.S1_at	LIM domain kinase 2	LIMK2	1.21173	2.31615	0.0030489
Gga.3128.1.S1_a_at	thymocyte nuclear protein 1	THYN1	1.21165	2.31602	0.00164505
Gga.16494.1.S1_at	chromosome 3 open reading frame, human C1orf198	C1ORF198	1.21024	2.31377	0.00915461
Gga.16348.1.S1_at	zygote arrest 1	ZAR1	1.209	2.31178	0.0038239
Gga.9473.1.S1_at	integrin, beta 5	ITGB5	1.20823	2.31054	0.000917471
GgaAffx.7458.1.S1_at	coiled-coil domain containing 14	CCDC14	1.20712	2.30876	0.0208569
Gga.16349.2.S1_a_at	family with sequence similarity 169, member B	FAM169B	1.203	2.30218	0.0205746
Gga.17662.1.S1_s_at	Ral GEF with PH domain and SH3 binding motif 2	RALGPS2	1.20164	2.3	0.0153761
GgaAffx.21699.1.S1_at	ankyrin repeat domain 44	ANKRD44	1.19632	2.29155	0.00498332
Gga.7788.1.S1_at	phospholipase A2 inhibitor and LY6/PLAUR domain containing	PINLYP	1.19264	2.28571	0.00626041
GgaAffx.26385.1.S1_s_at	dedicator of cytokinesis 10	DOCK10	1.19158	2.28403	0.01355
Gga.11623.1.S1_at	carboxylesterase 1 (monocyte/macrophage serine esterase 1)	CES1	1.19071	2.28265	0.00175483
GgaAffx.9042.3.S1_s_at	alpha-2-macroglobulin-like 2	A2ML2	1.18937	2.28053	0.00548139
Gga.8337.1.S1_at	hydroxyacylglutathione hydrolase	HAGH	1.1892	2.28026	0.0022332
Gga.8135.1.S1_at	coenzyme Q10 homolog B (S. cerevisiae)	COQ10B	1.18694	2.27669	0.016809
Gga.3197.1.S1_s_at	actin related protein 2/3 complex, subunit 1A, 41kDa	ARPC1A	1.18625	2.27561	0.003615
Gga.9304.1.S1_s_at	crystallin, lambda 1	CRYL1	1.18548	2.2744	0.00356225
Gga.2550.1.S1_at	methionine adenosyltransferase I, alpha	MAT1A	1.18424	2.27244	0.00433354
Gga.16122.1.S1_at	family with sequence similarity 13, member B	C5ORF5	1.18411	2.27223	0.00351281
Gga.4661.2.S1_at	tubulin, alpha 1c	TUBA1C	1.18063	2.26676	0.0114546
Gga.9207.2.S1_a_at	uncharacterized LOC426064 /// uncharacterized LOC769729	LOC426064 /// LOC769729	1.18013	2.26597	0.022585
GgaAffx.11934.1.S1_s_at	dihydrofolate reductase	DHFR	1.17644	2.26018	0.0113822
Gga.9605.1.S1_s_at	poly (ADP-ribose) polymerase family, member 4	PARP4	1.17544	2.25861	0.003615
Gga.11380.1.S1_at	FERM domain containing 3	FRMD3	1.17336	2.25537	0.013892
Gga.12246.2.S1_a_at	fasciculation and elongation protein zeta 1 (zygin I)	FEZ1	1.17197	2.25319	0.00500019
Gga.11876.3.S1_a_at	GLI pathogenesis-related 2	GLIPR2	1.16806	2.24709	0.00311759
GgaAffx.12005.1.S1_s_at	short chain dehydrogenase/reductase family 16C, member 5	SDR16C5	1.16772	2.24657	0.0106889
GgaAffx.20808.1.S1_at	tectonic family member 1	TCTN1	1.16636	2.24445	0.00235906
GgaAffx.13083.1.S1_s_at	family with sequence similarity 49, member A	FAM49A	1.1638	2.24047	0.0215901
Gga.8974.1.S1_s_at	cell division cycle 73, Paf1/RNA polymerase II complex component, homolog (S. cerevisiae)	CDC73	1.16252	2.23848	0.0202111
Gga.2770.2.S1_s_at	chromosome 2 open reading frame, human C18orf1	C2H18ORF1	1.1625	2.23845	0.0102512
Gga.3345.1.S1_at	ATPase, Ca++ transporting, plasma membrane 1	ATP2B1	1.16204	2.23773	0.00593471
Gga.14408.1.S1_at	transmembrane protein 43	TMEM43	1.15954	2.23387	0.00505778
Gga.19334.1.S1_at	ADP-dependent glucokinase	ADPGK	1.15838	2.23206	0.00373669
GgaAffx.8046.1.S1_s_at	solute carrier family 41 member 2-like /// solute carrier family 41, member 2	LOC100857711 /// SLC41A2	1.15712	2.23012	0.00225734
GgaAffx.21005.1.S1_at	E2F transcription factor 7	E2F7	1.15654	2.22921	0.0315991
Gga.13292.1.S1_at	glutamic pyruvate transaminase (alanine aminotransferase) 2	GPT2	1.15592	2.22826	0.00294239
GgaAffx.26272.1.S1_at	F-box protein 6	FBXO6	1.15367	2.22479	0.0171631
Gga.13104.1.S1_at	glutamate decarboxylase 2 (pancreatic islets and brain, 65kDa)	GAD2	1.15221	2.22254	0.00392588
Gga.12953.1.S1_at	ankyrin repeat and SOCS box containing 2	ASB2	1.15128	2.22111	0.003615
Gga.850.1.S1_at	insulin-like growth factor 1 (somatomedin C)	IGF1	1.14755	2.21537	0.0289367
Gga.13173.1.S1_at	phosphotriesterase related	PTER	1.14127	2.20576	0.0276937
Gga.15752.1.S1_at	carbohydrate sulfotransferase 11-like	LOC100857771	1.1406	2.20472	0.0102791
Gga.3876.1.S1_at	ATPase, H+ transporting, lysosomal 56/58kDa, V1 subunit B2	ATP6V1B2	1.13974	2.20341	0.00372057
Gga.9281.2.S1_a_at	pyrroline-5-carboxylate reductase family, member 2	PYCR2	1.13952	2.20308	0.0013096
Gga.17799.1.S1_at	membrane associated guanylate kinase, WW and PDZ domain containing 2	MAGI2	1.13934	2.20281	0.0118103
Gga.7953.1.S1_at	transcription factor Crx	LOC395160	1.13925	2.20267	0.00320719
Gga.19405.1.S1_at	family with sequence similarity 129, member B	FAM129B	1.13776	2.20039	0.00216458
Gga.14753.1.S1_at	tudor domain containing 1	TDRD1	1.13501	2.19621	0.00102716
GgaAffx.4657.1.S1_s_at	patched domain containing 3	PTCHD3	1.13496	2.19613	0.0019369
GgaAffx.5930.1.S1_at	G protein-coupled receptor kinase 5	GRK5	1.13472	2.19576	0.0172956
GgaAffx.8878.1.S1_s_at	quinoid dihydropteridine reductase	QDPR	1.13441	2.19529	0.00557192
Gga.6223.1.S1_at	ADAM metallopeptidase domain 33	ADAM33	1.13436	2.19522	0.0158246
Gga.3378.1.S1_at	odz, odd Oz/ten-m homolog 4 (Drosophila)	ODZ4	1.13382	2.19438	0.0119569
Gga.729.1.S1_at	avidin	AVD	1.13097	2.19006	0.000734074
GgaAffx.10404.1.S1_at	KH domain containing, RNA binding, signal transduction associated 2	KHDRBS2	1.13077	2.18975	0.00162894
GgaAffx.9364.1.S1_at	SREK1-interacting protein 1	SREK1IP1	1.13059	2.18948	0.00159898
Gga.6042.1.S1_at	chromosome 20 open reading frame, human C20orf54	C20H20ORF54	1.12949	2.18781	0.00611949
Gga.1066.1.S1_at	uncharacterized LOC769462	LOC769462	1.12865	2.18654	0.00379012
Gga.18023.1.S1_at	family with sequence similarity 83, member D	FAM83D	1.12593	2.18243	0.0017374
GgaAffx.6816.2.S1_s_at	diacylglycerol kinase, beta 90kDa	DGKB	1.12484	2.18077	0.00614242
GgaAffx.9611.1.S1_at	TAF4b RNA polymerase II, TATA box binding protein (TBP)-associated factor, 105kDa	TAF4B	1.12404	2.17956	0.0014085
Gga.6927.1.S1_at	ring finger protein 2	RNF2	1.11681	2.16866	0.0253502
GgaAffx.13195.1.S1_at	chromosome 26 open reading frame, human C6orf130	C26H6ORF130	1.11452	2.16523	0.00361874
GgaAffx.12186.1.S1_s_at	microtubule-associated protein, RP/EB family, member 2	MAPRE2	1.11418	2.16473	0.00127147
GgaAffx.8957.1.S1_at	cytochrome b5 reductase 3	CYB5R3	1.11338	2.16351	0.0291588
GgaAffx.8585.3.S1_s_at	toll-like receptor 3	TLR3	1.11283	2.1627	0.00239614
Gga.18324.1.S1_s_at	protein kinase, X-linked	PRKX	1.1093	2.15742	0.00239194
Gga.4462.1.S1_at	myosin, heavy chain 9, non-muscle	MYH9	1.10915	2.15719	0.0161826
Gga.8013.1.S1_at	spermatogenesis associated, serine-rich 2	SPATS2	1.10598	2.15244	0.00179959
GgaAffx.20103.1.S1_s_at	growth differentiation factor 9 /// growth/differentiation factor 9-like	GDF9 /// LOC100858088	1.10388	2.14931	0.000942774
Gga.2098.2.S1_at	matrix metallopeptidase 16 (membrane-inserted)	MMP16	1.09966	2.14303	0.0228021
GgaAffx.2327.1.S1_at	EPH receptor A2	EPHA2	1.09929	2.14249	0.0033219
Gga.13013.1.S1_s_at	kinesin family member C3	KIFC3	1.09911	2.14222	0.00947625
Gga.4712.1.S1_a_at	3-oxoacid CoA transferase 1	OXCT1	1.09843	2.14122	0.00163598
Gga.3075.1.S1_at	ADAMTS-like 3	ADAMTSL3	1.09606	2.1377	0.000603868
GgaAffx.12080.1.S1_s_at	deoxycytidine kinase	DCK	1.09334	2.13367	0.00127147
GgaAffx.6955.1.S1_s_at	membrane protein, palmitoylated 6 (MAGUK p55 subfamily member 6)	MPP6	1.09298	2.13314	0.00122825
GgaAffx.3496.1.S1_at	A kinase (PRKA) anchor protein 1	AKAP1	1.09133	2.13071	0.000680278
GgaAffx.2321.1.S1_at	myosin IXB	MYO9B	1.08956	2.12809	0.0047389
GgaAffx.1315.1.S1_at	phosphatidylinositol glycan anchor biosynthesis, class Q	PIGQ	1.08916	2.12751	0.003615
Gga.15965.1.S1_at	Rho guanine nucleotide exchange factor (GEF) 28	ARHGEF28	1.08564	2.12231	0.00785972
GgaAffx.20867.1.S1_s_at	tubulin beta-2 chain-like	LOC768337	1.08505	2.12145	0.00226765
GgaAffx.24944.1.S1_at	peroxidasin homolog (Drosophila)	PXDN	1.08376	2.11955	0.00971337
Gga.1686.1.S1_s_at	transforming growth factor, beta 3	TGFB3	1.08066	2.115	0.00304839
GgaAffx.22534.1.S1_s_at	cytoskeleton associated protein 5	CKAP5	1.07892	2.11246	0.0192387
Gga.2149.1.S1_s_at	UDP-GlcNAc:betaGal beta-1,3-N-acetylglucosaminyltransferase 2	B3GNT2	1.07877	2.11223	0.0110399
GgaAffx.11549.1.S1_s_at	sphingomyelin phosphodiesterase, acid-like 3A	SMPDL3A	1.07819	2.11138	0.000999457
GgaAffx.3134.1.S1_at	adenylate kinase isoenzyme 6	LOC425215	1.07343	2.10442	0.00257566
Gga.11702.2.S1_s_at	SDA1 domain containing 1	SDAD1	1.07171	2.10193	0.00826367
GgaAffx.1780.1.S1_s_at	glycerol kinase 5 (putative)	GK5	1.07022	2.09975	0.0138707
Gga.7175.1.S1_at	microtubule-actin crosslinking factor 1	MACF1	1.07004	2.09949	0.000942774
Gga.156.2.S1_a_at	neuroblastoma, suppression of tumorigenicity 1	NBL1	1.06953	2.09875	0.00311759
GgaAffx.12549.1.S1_s_at	HIG1 hypoxia inducible domain family, member 1A	HIGD1A	1.06948	2.09868	0.00239614
Gga.13489.1.S1_at	C2 calcium-dependent domain containing 2	C2CD2	1.0684	2.09711	0.0103976
GgaAffx.22689.1.S1_s_at	leucine rich repeat and sterile alpha motif containing 1	LRSAM1	1.067	2.09508	0.0167057
Gga.4512.2.S1_at	ribosomal protein S14	RPS14	1.06695	2.09499	0.00127147
Gga.8984.1.S1_at	ARP3 actin-related protein 3 homolog (yeast)	ACTR3	1.06538	2.09272	0.0070857
Gga.4942.1.S1_at	heat shock 70kDa protein 2	HSPA2	1.06383	2.09048	0.000728963
Gga.9263.1.S1_at	lysine (K)-specific demethylase 4C	KDM4C	1.0624	2.0884	0.00227084
Gga.663.1.S1_at	lysophosphatidic acid receptor 6	LPAR6	1.05972	2.08452	0.00418796
Gga.16264.1.S1_at	major facilitator superfamily domain containing 6	MFSD6	1.05832	2.0825	0.00372057
GgaAffx.8005.1.S1_s_at	chromosome Z open reading frame, human C9orf3	CZH9ORF3	1.05657	2.07998	0.00161784
GgaAffx.3623.1.S1_at	arachidonate 5-lipoxygenase	ALOX5	1.05485	2.07749	0.00479011
Gga.9655.1.S1_at	meiotic nuclear divisions 1 homolog (S. cerevisiae)	MND1	1.05391	2.07615	0.000728963
Gga.4895.1.S2_at	destrin (actin depolymerizing factor)	DSTN	1.05301	2.07486	0.012175
Gga.11760.1.S1_at	chromosome 2 open reading frame, human C3orf75	C2H3ORF75	1.0529	2.0747	0.00255295
Gga.16135.1.S1_at	palladin, cytoskeletal associated protein	PALLD	1.05186	2.0732	0.0131542
Gga.11367.1.S1_at	polymerase (RNA) III (DNA directed) polypeptide A, 155kDa	POLR3A	1.05139	2.07252	0.0082902
GgaAffx.26752.1.S1_s_at	phosphoinositide-3-kinase, class 2, alpha polypeptide	PIK3C2A	1.05014	2.07073	0.00195934
GgaAffx.12483.1.S1_at	serum/glucocorticoid regulated kinase family, member 3	SGK3	1.049	2.06909	0.00112927
GgaAffx.12771.1.S1_at	solute carrier family 25 (mitochondrial carrier; ornithine transporter) member 15	SLC25A15	1.04694	2.06614	0.000999457
Gga.7004.1.S1_at	lymphocyte antigen 6 complex, locus E-like	LOC420301	1.04554	2.06413	0.0109528
GgaAffx.22959.1.S1_s_at	REX1, RNA exonuclease 1 homolog (S. cerevisiae)	REXO1	1.04524	2.06371	0.000734074
GgaAffx.11965.1.S1_s_at	heat shock 60kDa protein 1 (chaperonin)	HSPD1	1.04519	2.06364	0.00300415
Gga.2676.1.S1_at	ankylosis, progressive homolog (mouse)	ANKH	1.04351	2.06124	0.00141234
Gga.2797.1.S1_s_at	pre-B-cell leukemia homeobox 3	PBX3	1.04306	2.0606	0.000942774
Gga.5406.2.S1_s_at	peptidase M20 domain containing 1	PM20D1	1.04294	2.06042	0.000974581
GgaAffx.20435.1.S1_s_at	galactose mutarotase (aldose 1-epimerase)	GALM	1.0425	2.05979	0.00926994
Gga.13488.1.S1_at	CTTNBP2 N-terminal like	CTTNBP2NL	1.04109	2.05778	0.000974581
Gga.9626.1.S1_s_at	chimerin (chimaerin) 1	CHN1	1.03881	2.05453	0.000656954
GgaAffx.22486.4.S1_s_at	SRSF protein kinase 2	SRPK2	1.03751	2.05268	0.00426988
GgaAffx.3333.1.S1_at	synuclein, alpha interacting protein	SNCAIP	1.03594	2.05045	0.00884256
Gga.11924.1.S1_at	NOP2/Sun domain family, member 5	NSUN5	1.03531	2.04955	0.0039172
Gga.14564.1.S1_at	pyruvate dehyrogenase phosphatase catalytic subunit 1	PDP1	1.03351	2.04699	0.00548139
Gga.15420.1.S1_at	signal-induced proliferation-associated 1 like 2	SIPA1L2	1.03224	2.04519	0.0012895
Gga.1399.1.S1_at	aminolevulinate, delta-, synthase 1	ALAS1	1.03168	2.04441	0.000952248
GgaAffx.10640.1.S1_at	patatin-like phospholipase domain containing 4	PNPLA4	1.03042	2.04262	0.00218681
GgaAffx.20904.1.S1_s_at	death-associated protein	DAP	1.02669	2.03734	0.000852531
Gga.1452.1.S1_at	unc-5 homolog B (C. elegans)	UNC5B	1.02271	2.03173	0.00403795
Gga.7838.1.S1_at	granulocyte-macrophage colony-stimulating factor receptor subunit alpha-like	LOC418666	1.02195	2.03066	0.00127147
Gga.4900.1.S1_a_at	lectin-like protein; type II transmembrane protein (17.5) /// C-type lectin domain family 2 member D-like	17.5 /// LOC776463	1.02193	2.03063	0.0318564
GgaAffx.21807.1.S1_s_at	homeobox A7 /// homeobox protein Hox-A7-like /// homeobox protein Hox-A7-like	HOXA7 /// LOC100858514 /// LOC100858856	1.01907	2.02661	0.00219123
Gga.3792.2.S1_a_at	target of myb1	TOM1	1.0183	2.02554	0.00116352
Gga.7785.1.S1_at	ADAM metallopeptidase with thrombospondin type 1 motif, 13	ADAMTS13	1.01663	2.02319	0.00319718
Gga.11883.1.S1_a_at	aspartate beta-hydroxylase	ASPH	1.01494	2.02082	0.00371062
GgaAffx.10490.2.S1_s_at	membrane-bound transcription factor peptidase, site 2	MBTPS2	1.0144	2.02006	0.000999457
GgaAffx.7681.1.S1_at	KIAA0895	KIAA0895	1.01316	2.01832	0.000791871
GgaAffx.3804.1.S1_s_at	hypoxanthine phosphoribosyltransferase 1	HPRT1	1.01293	2.018	0.000949966
Gga.3117.1.S1_at	CMD-4	LOC693265	1.00963	2.01339	0.00202166
Gga.4451.1.S1_at	gelsolin	GSN	1.00831	2.01156	0.00214003
Gga.2872.1.S1_at	cystathionase (cystathionine gamma-lyase)	CTH	1.00676	2.0094	0.00347192
Gga.18926.2.S1_a_at	protein tyrosine phosphatase type IVA, member 3	PTP4A3	1.00513	2.00713	0.00162894
Gga.11661.1.S1_at	chromosome Z open reading frame, human C5orf28	CZH5ORF28	1.00219	2.00304	0.00435482
GgaAffx.13054.1.S1_s_at	kelch-like 7 (Drosophila)	KLHL7	1.00175	2.00243	0.00127147
Gga.10575.1.S1_at	proline rich 5 like	PRR5L	1.00137	2.0019	0.0020994
Gga.13224.1.S1_at	transmembrane protein 63A	TMEM63A	1.00027	2.00037	0.00584541
