# Supplementary material for: Transcriptome analysis of hen preadipocytes treated with an adipogenic cocktail (DMIOA) with or without 20(S)-hydroxylcholesterol
Source: BMC Genomics. 2015 Feb 18;16(1):91. doi: 10.1186/s12864-015-1231-z (PMC4347561; doi:10.1186/s12864-015-1231-z)
Supplement: Additional file 2: — List of genes over-expressed (Fold change ≥ 2) in cells treated with an adipogenic cocktail (DMIOA) for 96 hr. [file 12864_2015_1231_MOESM2_ESM.xlsx]

## Sheet: Sheet1
		List of genes upregulated in cells treated with DMIOA relative to control cells
Probeset	Gene Title	Gene Symbol	log2(Fold change)	Symmetrical raw fold change	Adjusted p-value
GgaAffx.11018.1.S1_s_at	matrix metallopeptidase 1 (interstitial collagenase)	MMP1	9.22406	598.024	0.00142503
GgaAffx.10515.1.S1_at	ectonucleotide pyrophosphatase/phosphodiesterase 2	ENPP2	8.23876	302.074	0.000734074
Gga.12454.1.S1_at	relaxin 3	RLN3	7.53858	185.926	0.00310972
Gga.6382.1.S1_s_at	ADAM metallopeptidase with thrombospondin type 1 motif, 9	ADAMTS9	6.86442	116.519	0.00081411
Gga.9639.1.S1_at	hydroxyprostaglandin dehydrogenase 15-(NAD)	HPGD	6.79128	110.759	0.00174859
Gga.739.1.S1_at	lipocalin 8	LCN8	6.41939	85.5914	0.000487916
Gga.329.1.S1_at	hyaluronan synthase 2	HAS2	6.23285	75.2097	0.000487916
Gga.4286.1.S1_at	hemopexin	HPX	6.19702	73.365	0.0023005
Gga.3402.1.S1_a_at	olfactomedin 1	OLFM1	6.12486	69.7857	0.00081411
Gga.2529.2.S1_a_at	interleukin 1 receptor-like 1	IL1RL1	5.69783	51.9059	0.0030489
Gga.1148.1.S2_at	ST6 beta-galactosamide alpha-2,6-sialyltranferase 1	ST6GAL1	5.67372	51.0457	0.00207556
Gga.3323.1.S1_s_at	fatty acid binding protein 5 (psoriasis-associated)	FABP5	5.67062	50.9362	0.0017374
GgaAffx.11093.1.S1_at	chordin-like 2	CHRDL2	5.66908	50.8818	0.00174421
Gga.6291.1.S1_a_at	cell death-inducing DFFA-like effector c	CIDEC	5.58685	48.063	0.000839778
Gga.2722.1.S1_a_at	creatine kinase, brain	CKB	5.41402	42.6365	0.00140315
GgaAffx.5979.1.S1_at	arginine vasopressin receptor 2	AVPR2	5.41287	42.6026	0.00280451
Gga.2644.1.S1_at	TraB domain containing 2A	TRABD2A	5.40074	42.246	0.00216918
Gga.7442.1.S1_at	prostaglandin E receptor 3 (subtype EP3)	PTGER3	5.37569	41.5188	0.0017416
Gga.826.1.S1_s_at	interleukin 8-like 2	IL8L2	5.34673	40.6935	0.00636867
Gga.3587.1.S1_s_at	matrilin 3	MATN3	5.26394	38.4241	0.00081411
Gga.632.1.S1_at	angiotensin II receptor, type 1	AGTR1	5.24467	37.9142	0.00645398
Gga.13583.1.S1_at	CD36 molecule (thrombospondin receptor)	CD36	5.23833	37.748	0.00081411
Gga.12266.1.S1_at	fatty acid binding protein 3, muscle and heart (mammary-derived growth inhibitor)	FABP3	5.23418	37.6395	0.00127147
Gga.3402.1.S2_at	olfactomedin 1	OLFM1	5.2124	37.0756	0.00081411
Gga.19162.1.S1_at	ret proto-oncogene	RET	5.20496	36.8849	0.00127147
Gga.14445.1.S1_s_at	solute carrier family 1 (high affinity aspartate/glutamate transporter), member 6	SLC1A6	5.11008	34.5374	0.000974581
Gga.13411.1.S1_at	transmembrane protein 200C-like	LOC421054	5.10356	34.3816	0.0017416
Gga.8030.1.S1_at	tissue factor pathway inhibitor 2	TFPI2	4.95635	31.0464	0.000620082
Gga.238.1.S1_at	leucine rich repeat containing 17	LRRC17	4.93224	30.5319	0.00538571
Gga.595.1.S1_at	NEL-like 2	NELL2	4.89845	29.8251	0.0104446
Gga.1287.1.S1_at	RAS guanyl releasing protein 3 (calcium and DAG-regulated)	RASGRP3	4.87322	29.308	0.0017374
Gga.7228.1.S1_at	carboxymethylenebutenolidase homolog (Pseudomonas)	CMBL	4.84127	28.666	0.00436243
Gga.3113.1.S1_at	neurocalcin delta	NCALD	4.79329	27.7284	0.00122926
GgaAffx.4955.1.S1_at	laminin, beta 1	LAMB1	4.62732	24.7152	0.00527619
Gga.1148.1.S1_at	ST6 beta-galactosamide alpha-2,6-sialyltranferase 1	ST6GAL1	4.60661	24.3629	0.00174145
Gga.1128.2.S1_a_at	superoxide dismutase 3, extracellular	SOD3	4.55053	23.4339	0.0143044
GgaAffx.1849.2.S1_s_at	stanniocalcin 2	STC2	4.53152	23.1273	0.0163737
GgaAffx.24534.1.S1_at	complement component 7	C7	4.43537	21.6361	0.00228355
Gga.7447.1.S1_at	keratin, type I cytoskeletal 17-like	LOC772080	4.38246	20.857	0.00204429
Gga.14123.1.S1_at	isthmin 1 homolog (zebrafish)	ISM1	4.36958	20.6716	0.000614313
Gga.13109.1.S1_at	phosphodiesterase 1A, calmodulin-dependent	PDE1A	4.36797	20.6486	0.00187787
Gga.2464.1.S2_at	glutamate-ammonia ligase	GLUL	4.32714	20.0723	0.00282571
GgaAffx.3699.1.S1_at	angiotensin II receptor, type 2	AGTR2	4.27716	19.3889	0.00617454
Gga.11184.1.S1_at	potassium channel tetramerisation domain containing 12	KCTD12	4.19475	18.3124	0.00944239
Gga.5748.1.S1_at	interleukin 13 receptor, alpha 2	IL13RA2	4.15461	17.8099	0.00226931
Gga.13301.1.S1_at	glycerophosphodiester phosphodiesterase domain containing 5	GDPD5	4.14466	17.6876	0.00216206
Gga.4564.2.S1_a_at	flavin containing monooxygenase 6 pseudogene	FMO6P	4.10699	17.2316	0.000999457
Gga.4901.1.S1_at	carbonic anhydrase IX	CA9	4.09283	17.0634	0.0017374
Gga.18984.1.S1_at	platelet-derived growth factor receptor, alpha polypeptide	PDGFRA	4.05702	16.645	0.003615
Gga.10902.1.S1_at	RAS-like, family 11, member A	RASL11A	3.99977	15.9975	0.003714
Gga.11853.2.S1_a_at	chromosome 27 open reading frame, human C17orf105	C27H17ORF105	3.96015	15.5641	0.00220443
Gga.19135.1.S1_at	KIAA1958	KIAA1958	3.92058	15.143	0.000728963
Gga.2608.1.S1_at	doublecortin	DCX	3.80506	13.9777	0.00081411
GgaAffx.8168.1.S1_s_at	solute carrier family 13 (sodium/sulfate symporters), member 4	SLC13A4	3.80011	13.9299	0.00220443
Gga.16444.1.S1_at	pyruvate dehydrogenase kinase, isozyme 4	PDK4	3.7987	13.9162	0.00331536
Gga.3108.1.S1_at	four and a half LIM domains 2	FHL2	3.74741	13.4302	0.00122094
Gga.16413.1.A1_a_at	fibroblast growth factor receptor 3	FGFR3	3.68043	12.821	0.0115486
Gga.1727.1.S1_s_at	peptidylprolyl isomerase F	PPIF	3.67215	12.7475	0.00116352
GgaAffx.2698.1.S1_s_at	ATP-binding cassette, sub-family A (ABC1), member 8	ABCA8	3.65085	12.5608	0.002814
Gga.12594.1.S1_at	transforming growth factor, beta receptor II-like	LOC424261	3.61202	12.2272	0.00178719
Gga.4719.1.S1_a_at	apolipoprotein A-I	APOA1	3.60352	12.1553	0.0216761
GgaAffx.8765.1.S1_at	glutamine-fructose-6-phosphate transaminase 2	GFPT2	3.57855	11.9468	0.0209059
Gga.11378.1.S1_s_at	peripheral myelin protein 2	PMP2	3.57335	11.9038	0.000999457
Gga.8554.1.S1_at	arginase, type II	ARG2	3.56021	11.7959	0.00547437
Gga.7859.1.S1_at	nephronectin	NPNT	3.53725	11.6096	0.00081411
Gga.3301.1.S1_at	ATPase, Na+/K+ transporting, beta 1 polypeptide	ATP1B1	3.5098	11.3908	0.0119287
Gga.4939.1.S1_s_at	fatty acid binding protein 4, adipocyte	FABP4	3.50524	11.3549	0.00403795
GgaAffx.11009.3.S1_s_at	guanylate cyclase 1, soluble, alpha 2	GUCY1A2	3.49047	11.2393	0.00296784
GgaAffx.21116.1.S1_s_at	oxidative stress induced growth inhibitor 1	OSGIN1	3.4622	11.0211	0.00614037
GgaAffx.20869.1.S1_s_at	---	TMEM196	3.44765	10.9105	0.00311554
Gga.3391.1.S1_at	keratin 15	KRT15	3.42152	10.7147	0.00415032
GgaAffx.21471.1.S1_s_at	kazal-type serine protease inhibitor domain-containing protein 1-like	LOC769726	3.39724	10.5359	0.00593879
Gga.3551.1.S1_at	secreted phosphoprotein 1	SPP1	3.38357	10.4365	0.00666979
Gga.10606.1.S1_at	suppressor of cytokine signaling 1	SOCS1	3.35133	10.2059	0.00257566
Gga.1906.1.S2_at	cysteine-rich secretory protein LCCL domain containing 1	CRISPLD1	3.33461	10.0883	0.0283913
Gga.18451.1.S1_at	sema domain, transmembrane domain (TM), and cytoplasmic domain, (semaphorin) 6D	SEMA6D	3.29761	9.83286	0.00737446
Gga.6252.1.S1_at	anoctamin 1, calcium activated chloride channel	ANO1	3.27244	9.6628	0.000875209
GgaAffx.12253.1.S1_at	N-acetylneuraminate pyruvate lyase (dihydrodipicolinate synthase)	NPL	3.26448	9.6096	0.00473596
GgaAffx.22916.1.S1_at	dispatched homolog 1 (Drosophila)	DISP1	3.23606	9.42217	0.00127147
Gga.5963.2.S1_a_at	uncharacterized LOC100857933	LOC100857933	3.23574	9.42009	0.00270323
Gga.13084.2.S1_a_at	cytochrome P450, family 2, subfamily D, polypeptide 6	CYP2D6	3.21646	9.29506	0.00649167
Gga.11764.2.S1_a_at	GTP cyclohydrolase I feedback regulator	GCHFR	3.19891	9.18267	0.0190275
Gga.6127.2.S1_a_at	aarF domain containing kinase 3	ADCK3	3.198	9.17686	0.000603868
GgaAffx.22458.1.S1_at	nicotinamide phosphoribosyltransferase	NAMPT	3.19038	9.12849	0.0113051
Gga.7278.1.S1_at	solute carrier family 25 (mitochondrial carnitine/acylcarnitine carrier), member 29	SLC25A29	3.16012	8.93905	0.00148422
Gga.2603.1.S1_at	v-maf musculoaponeurotic fibrosarcoma oncogene homolog B (avian)	MAFB	3.15004	8.87679	0.00278233
Gga.6306.1.S1_at	BMP and activin membrane-bound inhibitor homolog (Xenopus laevis)	BAMBI	3.14214	8.82833	0.0142499
Gga.1568.1.S1_at	phosphatidic acid phosphatase type 2B	PPAP2B	3.13665	8.79477	0.0312055
GgaAffx.24850.1.S1_at	syntabulin (syntaxin-interacting)	SYBU	3.12541	8.72656	0.0102791
Gga.2758.1.S1_at	vitronectin	VTN	3.11529	8.66556	0.00382706
Gga.4345.1.S1_at	secreted frizzled-related protein 2	SFRP2	3.09795	8.562	0.00127147
GgaAffx.23235.1.S1_at	early B-cell factor 3	EBF3	3.07147	8.40631	0.010245
Gga.8274.1.S1_at	von Willebrand factor A domain containing 1	VWA1	3.06075	8.34404	0.00220443
GgaAffx.3009.1.S1_s_at	sema domain, transmembrane domain (TM), and cytoplasmic domain, (semaphorin) 6D	SEMA6D	2.99278	7.96005	0.0404406
Gga.10321.1.S1_a_at	pentraxin 3, long	PTX3	2.99118	7.95123	0.0213456
GgaAffx.25963.1.S1_at	C3 and PZP-like, alpha-2-macroglobulin domain containing 8	CPAMD8	2.95083	7.73193	0.0198545
Gga.2529.1.S1_a_at	interleukin 1 receptor-like 1	IL1RL1	2.95041	7.72968	0.00108561
GgaAffx.21621.1.S1_s_at	uncharacterized LOC100859592	LOC100859592	2.92225	7.58029	0.00263204
Gga.14970.1.S1_at	alanine-glyoxylate aminotransferase 2-like 1	AGXT2L1	2.87636	7.34295	0.00740118
GgaAffx.22995.2.S1_s_at	anoctamin 6	ANO6	2.86692	7.29506	0.00552336
Gga.3866.1.S1_at	Ras association (RalGDS/AF-6) domain family (N-terminal) member 8	RASSF8	2.84292	7.17472	0.0118755
GgaAffx.5573.2.S1_s_at	phospholipase C, beta 1 (phosphoinositide-specific)	PLCB1	2.82647	7.09336	0.00845833
Gga.3781.1.S1_at	angiotensin I converting enzyme (peptidyl-dipeptidase A) 1	ACE	2.81125	7.01894	0.0106904
Gga.2612.1.S1_at	keratin 19	KRT19	2.80861	7.00611	0.00331536
Gga.4896.1.S1_at	glutathione peroxidase 3	GPX3	2.77057	6.82376	0.00805562
Gga.12574.1.S1_at	pyridoxal (pyridoxine, vitamin B6) kinase	PDXK	2.74484	6.70316	0.0315447
GgaAffx.11543.1.S1_s_at	phosphorylase, glycogen; brain	PYGB	2.74308	6.69496	0.00081411
Gga.9708.1.S1_at	phosphatidic acid phosphatase type 2A	PPAP2A	2.74048	6.68293	0.0025577
Gga.19289.1.S1_at	prolylcarboxypeptidase (angiotensinase C)	PRCP	2.72617	6.61695	0.0130166
GgaAffx.12086.1.S1_at	FK506 binding protein 5	FKBP5	2.70124	6.5036	0.00401968
Gga.8515.1.S1_at	lipoma HMGIC fusion partner-like 5	LHFPL5	2.69286	6.46593	0.0431699
Gga.20018.1.S1_at	podocalyxin-like	PODXL	2.66252	6.33139	0.0113391
Gga.15714.1.S1_at	solute carrier family 43, member 2	SLC43A2	2.66061	6.32303	0.00127147
Gga.1798.1.S1_a_at	TSC22 domain family, member 1	TSC22D1	2.64634	6.26079	0.00709087
Gga.5954.1.S1_at	beta-microseminoprotein-like	LOC100858647	2.64077	6.23662	0.0263813
GgaAffx.12494.1.S1_s_at	SH3-domain binding protein 5 (BTK-associated)	SH3BP5	2.59399	6.03767	0.00264708
Gga.1546.1.S1_a_at	paired related homeobox 1	PRRX1	2.59363	6.03614	0.00341909
Gga.12039.1.S1_a_at	matrix-remodelling associated 5	MXRA5	2.58913	6.01734	0.00303757
Gga.2558.1.S1_a_at	collagen, type XIV, alpha 1	COL14A1	2.58322	5.99277	0.0392744
Gga.10528.1.S1_a_at	prokineticin 2	PROK2	2.55871	5.89182	0.00228355
Gga.1444.1.S1_at	natriuretic peptide receptor C/guanylate cyclase C (atrionatriuretic peptide receptor C)	NPR3	2.55841	5.89059	0.00173651
Gga.892.1.S1_at	inhibitor of DNA binding 1, dominant negative helix-loop-helix protein	ID1	2.53653	5.80192	0.0010501
GgaAffx.21413.1.S1_s_at	zinc finger and BTB domain containing 16	ZBTB16	2.53276	5.78677	0.0127291
Gga.4194.1.S1_at	osteoglycin	OGN	2.51299	5.70801	0.00858577
Gga.10625.1.S1_at	PI-PLC X domain-containing protein 3-like	LOC100857889	2.50727	5.68542	0.0216761
GgaAffx.25213.1.S1_at	RAB30, member RAS oncogene family	RAB30	2.50051	5.65885	0.00492674
GgaAffx.10313.1.S1_at	G protein-coupled receptor 20	GPR20	2.49993	5.65657	0.000974581
Gga.846.1.S1_at	interleukin 1 receptor, type I	IL1R1	2.47268	5.55076	0.000942774
Gga.19950.1.S1_s_at	coagulation factor XIII, A1 polypeptide	F13A1	2.47255	5.55025	0.0174899
GgaAffx.583.1.S1_at	tyrosine aminotransferase	TAT	2.46845	5.5345	0.00103263
GgaAffx.23517.1.S1_s_at	zinc finger protein 385D	ZNF385D	2.46518	5.52197	0.00320518
Gga.1768.1.S1_at	mannosyl (beta-1,4-)-glycoprotein beta-1,4-N-acetylglucosaminyltransferase	MGAT3	2.46092	5.50569	0.0186714
GgaAffx.11036.1.S1_at	sestrin 3	SESN3	2.45823	5.49543	0.0299145
Gga.5395.1.S1_at	mucin-4-like	LOC100859372	2.44095	5.43001	0.00777696
GgaAffx.24016.1.A1_at	DENN/MADD domain containing 2A	DENND2A	2.43341	5.40167	0.00457417
Gga.5046.1.A1_s_at	solute carrier family 45, member 4	SLC45A4	2.42457	5.36867	0.00579485
Gga.10365.1.S1_at	interleukin 1 receptor-like 2	IL1RL2	2.41744	5.34221	0.0162143
Gga.2039.1.S1_at	heme oxygenase (decycling) 1	HMOX1	2.41703	5.34069	0.00157888
Gga.6791.1.A1_s_at	nuclear factor I/B	NFIB	2.4153	5.3343	0.00227084
Gga.11371.1.S1_s_at	cytochrome P450, family 27, subfamily C, polypeptide 1	CYP27C1	2.41222	5.32294	0.00549041
Gga.12424.1.S1_at	kinesin family member 21A	KIF21A	2.40861	5.30962	0.0014085
Gga.11927.1.S1_s_at	carboxypeptidase M	CPM	2.40849	5.30919	0.00492674
Gga.276.1.S1_at	early B-cell factor 1	EBF1	2.40471	5.29529	0.00612615
GgaAffx.23310.1.S1_at	GLIS family zinc finger 1	GLIS1	2.39367	5.25492	0.0123269
Gga.14355.1.S1_at	IQ motif containing GTPase activating protein 2	IQGAP2	2.3935	5.25431	0.00531041
Gga.7215.1.S1_at	hydroxysteroid (17-beta) dehydrogenase 7	HSD17B7	2.39077	5.24439	0.00682518
Gga.11443.1.S1_at	chromosome 6 open reading frame, human C10orf26	C6H10ORF26	2.38485	5.22289	0.00841818
Gga.1884.1.S1_at	ectonucleoside triphosphate diphosphohydrolase 1	ENTPD1	2.35068	5.10064	0.011953
Gga.19271.1.S1_at	serine/threonine-protein kinase NIM1	NIM1	2.34147	5.06818	0.0129566
Gga.5869.1.S1_s_at	olfactomedin-like 2B	OLFML2B	2.33748	5.05419	0.00169277
Gga.5935.1.S1_s_at	syntrophin, beta 1 (dystrophin-associated protein A1, 59kDa, basic component 1)	SNTB1	2.33456	5.04397	0.022454
Gga.12409.1.S1_s_at	uncharacterized LOC100858846	LOC100858846	2.33417	5.0426	0.000487916
Gga.4032.1.S1_at	neuropilin 1	NRP1	2.31886	4.98939	0.0045028
Gga.239.1.S1_at	tolloid-like 1	TLL1	2.28882	4.88657	0.00418081
GgaAffx.8393.3.S1_s_at	GRAM domain containing 4	GRAMD4	2.26998	4.82316	0.000487916
GgaAffx.13053.1.S1_s_at	chromosome 6 open reading frame, human C10orf58	C10ORF58	2.25449	4.77167	0.00127147
Gga.12987.1.S1_at	fibroblast growth factor receptor-like 1	FGFRL1	2.25364	4.76885	0.010245
Gga.12006.1.S1_at	adrenomedullin	ADM	2.25082	4.75955	0.00173159
Gga.13681.1.S1_s_at	dynein, axonemal, heavy chain 12	DNAH12	2.23943	4.72211	0.0237895
Gga.6203.1.S1_at	BTB (POZ) domain containing 11	BTBD11	2.23068	4.69356	0.002849
Gga.19934.1.S1_at	snail homolog 2 (Drosophila)	SNAI2	2.23003	4.69143	0.0107978
Gga.2830.1.S1_at	ras-related protein Rab-18-B-like	LOC425531	2.1986	4.59035	0.00790801
GgaAffx.3989.1.S1_at	solute carrier family 6 (neurotransmitter transporter, taurine), member 6	SLC6A6	2.193	4.57255	0.00624853
Gga.9637.2.S1_a_at	spermidine/spermine N1-acetyltransferase 1	SAT1	2.18648	4.55195	0.00421624
Gga.20055.1.S1_at	sushi, von Willebrand factor type A, EGF and pentraxin domain containing 1	SVEP1	2.18341	4.54227	0.00820687
Gga.12478.1.S1_at	---	JSRP1	2.17222	4.50716	0.0206543
Gga.3219.1.S1_at	c-fos induced growth factor (vascular endothelial growth factor D)	FIGF	2.15199	4.44439	0.0157447
Gga.13346.1.S1_a_at	c-X-C chemokine receptor type 3-like	LOC422150	2.15066	4.44029	0.0171127
GgaAffx.12895.1.S1_at	mitochondrial ribosomal protein S6	MRPS6	2.13929	4.40546	0.019691
Gga.8861.1.S1_at	mitogen-activated protein kinase kinase kinase 8	MAP3K8	2.1212	4.35054	0.00492674
GgaAffx.10620.1.S1_at	FERM and PDZ domain containing 4	FRMPD4	2.1087	4.31304	0.00867484
Gga.8833.1.S1_at	potassium channel, subfamily K, member 5	KCNK5	2.08554	4.24433	0.0121513
Gga.12407.1.S1_at	chemokine (C-X-C motif) ligand 1-like	LOC422654	2.08421	4.24042	0.0215423
Gga.2263.1.S1_s_at	glutathione S-transferase class-alpha	GSTA	2.0781	4.2225	0.0104399
Gga.19293.1.S1_at	uncharacterized LOC100858372	LOC100858372	2.06431	4.18232	0.00162894
Gga.17443.1.S1_at	spermatogenesis associated, serine-rich 2-like	SPATS2L	2.05199	4.14677	0.043245
Gga.14380.1.S1_at	ADAM metallopeptidase domain 22	ADAM22	2.04989	4.14075	0.003615
Gga.5616.2.S1_a_at	uncharacterized LOC770126	LOC770126	2.04169	4.11728	0.0128029
Gga.4115.1.S1_at	alcohol dehydrogenase 1C (class I), gamma polypeptide	ADH1C	2.04125	4.11603	0.00737446
Gga.17411.1.S1_at	mannosidase, alpha, class 1A, member 1	MAN1A1	2.03864	4.10858	0.0220793
Gga.5473.1.S1_at	coiled-coil-helix-coiled-coil-helix domain-containing protein 2, mitochondrial-like	LOC416933	2.03758	4.10556	0.0308736
Gga.951.1.S1_at	tubby like protein 1	TULP1	2.03195	4.08958	0.00300387
Gga.12432.1.S1_at	chromosome 6 open reading frame, human C10orf57	C10ORF57	2.03181	4.08917	0.0142838
Gga.8500.1.S1_at	regulator of G-protein signaling 2, 24kDa	RGS2	2.02416	4.06756	0.000857426
Gga.5542.1.S1_at	TBC1 domain family, member 8 (with GRAM domain)	TBC1D8	2.01806	4.05039	0.00141234
Gga.5613.1.S1_at	BTG3 associated nuclear protein	BANP	2.00976	4.02715	0.042886
Gga.6090.2.S1_a_at	5'-nucleotidase domain containing 2	NT5DC2	2.00729	4.02026	0.00561521
Gga.12888.1.S1_at	homeodomain interacting protein kinase 2	HIPK2	2.00456	4.01267	0.0028627
GgaAffx.23149.1.S1_at	leucine-rich repeat containing G protein-coupled receptor 5	LGR5	1.99099	3.97508	0.0070389
Gga.3175.1.S1_at	uncharacterized LOC100859769	LOC100859769	1.98882	3.96912	0.00856165
Gga.16401.1.S1_at	interleukin 13 receptor, alpha 1	IL13RA1	1.98154	3.94913	0.00308716
GgaAffx.23512.1.S1_s_at	DEP domain containing 1	DEPDC1	1.97716	3.93718	0.00403142
Gga.7809.1.S1_at	C-factor-like	LOC771069	1.95018	3.86422	0.0257972
Gga.9972.1.S1_at	RAS, dexamethasone-induced 1	RASD1	1.94278	3.84447	0.0228021
Gga.915.1.S1_at	suppressor of cytokine signaling 3	SOCS3	1.93159	3.81475	0.00127147
GgaAffx.10942.1.S1_s_at	microtubule associated tumor suppressor candidate 2	MTUS2	1.92495	3.79724	0.0182638
Gga.8948.1.S1_s_at	sulfatase 1	SULF1	1.91643	3.77489	0.0453698
GgaAffx.9584.1.S1_at	perilipin 2	PLIN2	1.8964	3.72282	0.00220443
Gga.962.1.S1_a_at	paired-like homeodomain 1	PITX1	1.89596	3.7217	0.003615
GgaAffx.10275.1.S1_at	sterile alpha motif domain containing 12	SAMD12	1.88481	3.69304	0.00751904
Gga.8771.1.S1_at	fibroblast growth factor receptor-like 1	FGFRL1	1.88415	3.69134	0.00920047
Gga.12409.1.S1_at	uncharacterized LOC100858846	LOC100858846	1.87764	3.67472	0.00323575
Gga.539.1.S1_at	CD247 molecule	CD247	1.87484	3.66762	0.021751
GgaAffx.2792.1.A1_at	putative small membrane protein NID67-like	LOC770379	1.8734	3.66395	0.00822977
GgaAffx.2986.1.S1_at	zinc finger, CCHC domain containing 24	ZCCHC24	1.86007	3.63025	0.0197098
Gga.3807.1.S2_s_at	aldehyde dehydrogenase 1 family, member A3	ALDH1A3	1.85837	3.62598	0.0161586
Gga.788.1.S1_at	glutathione transferase	LOC396380	1.8553	3.61828	0.00590767
Gga.6959.1.S1_at	interleukin 4 receptor	IL4R	1.84092	3.58239	0.0202007
Gga.15998.1.S1_at	collectin sub-family member 12	COLEC12	1.83563	3.56927	0.00219123
GgaAffx.6752.1.S1_at	sphingosine-1-phosphate receptor 3	S1PR3	1.82817	3.55087	0.00195934
Gga.5091.1.S1_at	caveolin 1, caveolae protein, 22kDa	CAV1	1.82603	3.5456	0.00951515
Gga.15383.1.S1_at	coiled-coil domain containing 3	CCDC3	1.82027	3.53146	0.0331273
GgaAffx.12857.1.S1_s_at	abhydrolase domain containing 12	ABHD12	1.81922	3.5289	0.0272667
Gga.888.2.S1_a_at	collagen, type VI, alpha 3	COL6A3	1.81612	3.52133	0.024889
Gga.16674.1.S1_at	myosin IIIA-like	MYO3AL	1.80655	3.49804	0.00491764
Gga.7956.1.S1_at	SH3 domain binding glutamic acid-rich protein like	SH3BGRL	1.80585	3.49635	0.00288351
GgaAffx.21326.1.S1_at	adenosylhomocysteinase	AHCY	1.8057	3.49598	0.0444736
GgaAffx.11993.1.S1_s_at	WD repeat and FYVE domain containing 2	WDFY2	1.80559	3.49572	0.00127147
Gga.4293.1.S1_at	argininosuccinate lyase	ASL1	1.80144	3.48567	0.0112409
Gga.17145.1.S1_at	fat storage-inducing transmembrane protein 2	FITM2	1.80112	3.4849	0.00268255
Gga.3317.1.S1_s_at	nuclear receptor coactivator 1	NCOA1	1.79462	3.46924	0.00620286
Gga.2711.1.S1_at	receptor (G protein-coupled) activity modifying protein 1	RAMP1	1.78566	3.44775	0.0289016
Gga.8915.1.S1_s_at	chromosome 20 open reading frame, human C20orf108	C20H20ORF108	1.78444	3.44485	0.00865337
Gga.7566.1.S1_at	uncharacterized LOC424918	LOC424918	1.78096	3.43656	0.0187024
GgaAffx.21652.1.S1_s_at	sterol O-acyltransferase 1	SOAT1	1.77961	3.43333	0.0440056
Gga.1322.1.S1_a_at	protein phosphatase 3 (formerly 2B), catalytic subunit, alpha isoform	PPP3CA	1.77402	3.42006	0.0115498
Gga.9560.1.S1_at	spermine oxidase	SMOX	1.77262	3.41675	0.00869598
Gga.3536.1.S1_at	C-type lectin domain family 3, member A	CLEC3A	1.76589	3.40085	0.00584145
Gga.12602.1.S1_at	iduronate 2-sulfatase	IDS	1.76368	3.39563	0.00127147
Gga.2852.1.S1_at	activin A receptor, type IIA	ACVR2A	1.74452	3.35084	0.00255929
Gga.7164.1.S1_at	minichromosome maintenance complex component 4	MCM4	1.73783	3.33534	0.0499273
Gga.8352.1.S1_at	laminin, alpha 2	LAMA2	1.73664	3.33258	0.0014085
GgaAffx.843.1.S1_s_at	GTF2I repeat domain containing 1	GTF2IRD1	1.73161	3.32099	0.00614242
Gga.5712.1.S1_at	Wilms tumor 1	WT1	1.73023	3.3178	0.0145066
Gga.12185.1.S1_at	matrix metallopeptidase 23B	MMP23B	1.7279	3.31245	0.0203766
Gga.1226.3.S1_s_at	phosphatase domain containing, paladin 1	PALD1	1.72661	3.30948	0.00220443
Gga.652.1.S1_at	arginine vasopressin (neurophysin II, antidiuretic hormone, diabetes insipidus, neurohypophyseal)	AVP	1.72648	3.30919	0.000974581
GgaAffx.10175.1.S1_s_at	ribose 5-phosphate isomerase A	RPIA	1.72517	3.3062	0.00138102
Gga.4587.1.S1_at	family with sequence similarity 13, member A	FAM13A	1.72309	3.30143	0.0176147
Gga.11040.1.S1_at	centrosomal protein 95kDa	CEP95	1.71521	3.28346	0.0278693
GgaAffx.5975.1.S1_at	RAD51 homolog B (S. cerevisiae)	RAD51B	1.71327	3.27903	0.00637197
Gga.1644.1.S1_a_at	monoglyceride lipase	MGLL	1.7112	3.27434	0.00623729
Gga.3109.1.A1_s_at	selenoprotein P, plasma, 1	SEPP1	1.70835	3.26787	0.00578122
Gga.12100.1.S1_at	sulfatase 2	SULF2	1.70515	3.26063	0.00679246
GgaAffx.12447.1.S1_at	solute carrier family 16, member 9 (monocarboxylic acid transporter 9)	SLC16A9	1.70291	3.25557	0.00635183
Gga.4869.1.S1_at	aldo-keto reductase family 1, member B10 (aldose reductase)	LOC418169	1.69634	3.24077	0.0030489
Gga.9351.1.S1_s_at	core-binding factor, beta subunit	CBFB	1.69236	3.23185	0.00107345
Gga.3477.1.S1_at	fibroblast growth factor receptor 2	FGFR2	1.69122	3.2293	0.0104056
GgaAffx.13061.1.S1_at	ring finger and FYVE-like domain containing E3 ubiquitin protein ligase	RFFL	1.689	3.22433	0.00211593
GgaAffx.13128.1.S1_at	SH3-domain binding protein 2	SH3BP2	1.6789	3.20183	0.00551776
GgaAffx.10880.1.S1_at	5-hydroxytryptamine (serotonin) receptor 2A, G protein-coupled	HTR2A	1.67778	3.19935	0.0100893
GgaAffx.20280.1.S1_at	uncharacterized LOC100857451	LOC100857451	1.66213	3.16482	0.000728963
GgaAffx.21669.1.S1_at	nuclear receptor subfamily 4, group A, member 2	NR4A2	1.65168	3.14198	0.0187024
Gga.5465.1.S1_at	regulator of calcineurin 1	RCAN1	1.64955	3.13736	0.0128029
Gga.1810.1.S1_at	arrestin domain containing 3	ARRDC3	1.64189	3.12074	0.0346042
Gga.4210.1.S1_at	metallothionein 4	MT4	1.61723	3.06786	0.0413241
Gga.15987.1.S1_at	ATP-binding cassette, sub-family D (ALD), member 2	ABCD2	1.60985	3.0522	0.00563062
Gga.20024.1.S1_at	cytochrome P450, family 46, subfamily A, polypeptide 1	CYP46A1	1.60632	3.04474	0.0349591
Gga.11604.3.S1_at	zinc finger protein 36, C3H1 type-like 1-like	LOC100857970	1.60555	3.04311	0.0100884
GgaAffx.12575.1.S1_s_at	ankyrin repeat and SOCS box containing 9	ASB9	1.60391	3.03967	0.000712146
GgaAffx.1.1.S1_s_at	nuclear factor of kappa light polypeptide gene enhancer in B-cells inhibitor, alpha	NFKBIA	1.60304	3.03784	0.00245573
GgaAffx.2781.1.S1_at	cytochrome P450, family 1, subfamily B, polypeptide 1	CYP1B1	1.60052	3.03252	0.00174145
Gga.3334.1.S1_at	cadherin 4, type 1, R-cadherin (retinal)	CDH4	1.59689	3.0249	0.0266983
Gga.3297.1.S1_at	GLI family zinc finger 3	GLI3	1.59415	3.01916	0.00257566
Gga.12412.1.S1_at	integrin beta 1 binding protein 1	ITGB1BP1	1.59315	3.01708	0.0121575
Gga.16968.1.S1_s_at	HAUS augmin-like complex, subunit 6	HAUS6	1.59094	3.01246	0.0363378
Gga.6808.1.A1_at	aminopeptidase puromycin sensitive	NPEPPS	1.58427	2.99857	0.0246036
Gga.7046.1.S1_s_at	deleted in malignant brain tumors 1 protein-like	LOC426820	1.58425	2.99852	0.0145877
Gga.3355.1.S1_s_at	branched chain keto acid dehydrogenase E1, beta polypeptide	BCKDHB	1.57612	2.98166	0.00519349
Gga.3374.1.S1_at	sprouty homolog 2 (Drosophila)	SPRY2	1.57595	2.98131	0.0456514
Gga.17624.1.S1_at	argininosuccinate lyase	ASL2	1.57471	2.97875	0.0437491
Gga.3624.1.S1_at	phosphodiesterase 3B, cGMP-inhibited	PDE3B	1.57446	2.97824	0.0239788
Gga.9586.1.S1_at	WD repeat domain, phosphoinositide interacting 1	WIPI1	1.57118	2.97148	0.00127147
Gga.8817.1.S1_s_at	farnesyl-diphosphate farnesyltransferase 1	FDFT1	1.56989	2.96883	0.0299464
Gga.1329.1.S1_at	aryl hydrocarbon receptor nuclear translocator-like	ARNTL	1.56672	2.9623	0.0082378
GgaAffx.21369.1.S1_at	heterogeneous nuclear ribonucleoprotein D-like	HNRPDL	1.56429	2.95733	0.0117407
GgaAffx.3568.1.S1_at	cysteine-rich secretory protein LCCL domain containing 2	CRISPLD2	1.56094	2.95045	0.0189278
Gga.14590.1.S1_s_at	monoglyceride lipase	MGLL	1.55694	2.94229	0.0185274
GgaAffx.22186.2.S1_s_at	interleukin 1 receptor accessory protein	IL1RAP	1.55595	2.94028	0.0130878
Gga.12092.1.S1_at	family with sequence similarity 20, member C	FAM20C	1.55047	2.92913	0.0163771
Gga.11370.1.S1_at	prostaglandin F receptor (FP)	PTGFR	1.55046	2.9291	0.0169082
Gga.19325.1.S1_at	epoxide hydrolase 2, cytoplasmic	EPHX2	1.53817	2.90425	0.0267715
GgaAffx.8903.3.S1_at	Rho GTPase activating protein 18	ARHGAP18	1.52878	2.88542	0.0028795
Gga.12157.1.S1_at	protein kinase domain-containing protein, cytoplasmic-like	LOC421390	1.52567	2.8792	0.0118688
Gga.12114.1.S1_at	acyl-CoA thioesterase 13	ACOT13	1.52181	2.8715	0.00653196
GgaAffx.10534.3.S1_s_at	lipin 1	LPIN1	1.52054	2.86899	0.00545558
Gga.746.1.S1_at	N-acetyltransferase, pineal gland isozyme NAT-10	PNAT10	1.51393	2.85587	0.00179524
Gga.4285.1.S1_at	CCAAT/enhancer binding protein (C/EBP), beta	CEBPB	1.50582	2.83987	0.00807496
Gga.1941.1.S1_at	frizzled family receptor 4	FZD4	1.49082	2.81049	0.0310764
GgaAffx.7884.1.S1_at	DDHD domain containing 1	DDHD1	1.48587	2.80086	0.00549888
Gga.7271.1.S1_s_at	membrane protein, palmitoylated 1, 55kDa	MPP1	1.48544	2.80002
Gga.17114.1.S1_s_at	hepatic leukemia factor	HLF	1.47551	2.78082	0.00287597
Gga.10214.1.S1_s_at	mitogen-activated protein kinase 12	MAPK12	1.47362	2.77718	0.0264165
Gga.15541.1.S1_at	7-dehydrocholesterol reductase	DHCR7	1.47009	2.7704	0.0102106
GgaAffx.220.1.S1_at	dehydrogenase E1 and transketolase domain containing 1	DHTKD1	1.47008	2.77036	0.0480545
Gga.17563.1.S1_s_at	family with sequence similarity 76, member B	FAM76B	1.46514	2.7609	0.0480666
Gga.5928.1.S1_at	lysyl oxidase-like 1	LOXL1	1.46051	2.75206	0.00940794
Gga.6153.1.S1_s_at	cytochrome b-245 light chain-like	LOC100859840	1.44711	2.7266	0.0261945
GgaAffx.13216.1.S1_s_at	nuclear factor of kappa light polypeptide gene enhancer in B-cells inhibitor, zeta	NFKBIZ	1.43222	2.69862	0.00127147
Gga.13101.1.S1_at	small nucleolar RNA host gene (non-protein coding) 8	SNHG8	1.42927	2.6931	0.00191542
GgaAffx.8830.1.S1_at	receptor-type tyrosine-protein phosphatase mu-like	LOC421049	1.42539	2.68587	0.0147017
GgaAffx.10917.1.S1_s_at	complement C4-like	LOC418892	1.42535	2.6858	0.00415032
Gga.4556.1.S1_at	5-aminoimidazole-4-carboxamide ribonucleotide formyltransferase/IMP cyclohydrolase	ATIC	1.42301	2.68145	0.0118755
Gga.3306.1.S1_s_at	endothelin receptor type B	EDNRB	1.42265	2.68078	0.00912465
Gga.19423.1.S1_at	phospholipase B domain containing 2	PLBD2	1.41595	2.66836	0.0276937
Gga.137.1.S1_at	endothelin receptor type A	EDNRA	1.40768	2.65311	0.00648959
GgaAffx.24485.1.S1_s_at	endoplasmic reticulum aminopeptidase 1	ERAP1	1.40739	2.65258	0.003714
Gga.17908.1.S1_s_at	core-binding factor, beta subunit	CBFB	1.4025	2.6436	0.00942758
Gga.16364.1.S1_at	uncharacterized LOC100857359	LOC100857359	1.40179	2.64229	0.00298384
Gga.1090.1.S1_s_at	ribosomal protein L22-like 1	RPL22L1	1.39635	2.63234	0.00576853
Gga.4989.1.S1_s_at	cytochrome b5 type A (microsomal)	CYB5A	1.39501	2.62989	0.0236415
Gga.16553.1.S1_at	CD81 molecule	CD81	1.39358	2.6273	0.00418796
Gga.7653.2.S1_a_at	centromere protein V	CENPV	1.39337	2.62692	0.00161784
Gga.423.1.S1_at	clusterin	CLU	1.39301	2.62625	0.00571614
Gga.5347.1.S1_s_at	mitochondrial ribosomal protein S6	MRPS6	1.38784	2.61687	0.028245
GgaAffx.12050.1.S1_s_at	CD82 molecule /// CD82 antigen-like	CD82 /// LOC100858975	1.37929	2.60141	0.0277956
GgaAffx.26694.1.S1_at	ADAM metallopeptidase with thrombospondin type 1 motif, 2	ADAMTS2	1.37714	2.59753	0.0114617
GgaAffx.12935.1.S1_s_at	24-dehydrocholesterol reductase	DHCR24	1.37654	2.59644	0.0423044
Gga.879.1.S1_at	N-acetyltransferase, liver isozyme	NAT	1.37537	2.59435	0.00789838
Gga.10241.1.S1_a_at	chromosome 3 open reading frame, human C2orf18	C2ORF18	1.37418	2.59221	0.00822977
Gga.19079.1.S1_at	mitogen-activated protein kinase 8 interacting protein 3	MAPK8IP3	1.36468	2.57519	0.0490369
Gga.2833.1.S1_at	salt-inducible kinase 1	SIK1	1.35853	2.56423	0.0176023
GgaAffx.13119.1.S1_s_at	ribosomal protein S14	RPS14	1.35652	2.56068	0.0187024
Gga.15886.1.S1_at	family with sequence similarity 46, member A	FAM46A	1.35651	2.56066	0.00623729
Gga.2961.1.S1_at	gremlin 1	GREM1	1.35309	2.55459	0.00228355
GgaAffx.11911.1.S1_at	ankyrin repeat domain 10	ANKRD10	1.35253	2.55359	0.0165361
GgaAffx.24513.3.S1_s_at	erythrocyte membrane protein band 4.1-like 3	EPB41L3	1.3445	2.53942	0.0044372
Gga.12519.1.S1_at	zinc finger, CCHC domain containing 2	ZCCHC2	1.33728	2.52674	0.0334993
Gga.4954.2.S1_a_at	v-ets erythroblastosis virus E26 oncogene	ETS1	1.33136	2.5164	0.0064163
GgaAffx.20592.1.S1_at	UDP-N-acetyl-alpha-D-galactosamine:polypeptide N-acetylgalactosaminyltransferase 5 (GalNAc-T5)	GALNT5	1.32345	2.50263	0.0378778
GgaAffx.22125.2.S1_s_at	copine VIII	CPNE8	1.32056	2.49763	0.0194955
GgaAffx.2958.1.S1_at	secretogranin III	SCG3	1.31915	2.49518	0.0295978
GgaAffx.9262.1.S1_at	metallothionein 3	MT3	1.31749	2.49232	0.00623152
GgaAffx.22332.1.S1_at	ras-like protein family member 11A-like	LOC422321	1.31623	2.49014	0.0331386
Gga.3986.2.S1_a_at	carbonic anhydrase II	CA2	1.3153	2.48854	0.00945496
GgaAffx.3193.1.S1_at	proteoglycan 4-like	LOC100859371	1.31393	2.48618	0.0323978
Gga.13539.1.S1_at	aminopeptidase puromycin sensitive	NPEPPS	1.31121	2.48149	0.00220443
Gga.9306.1.S1_at	phosphatase and actin regulator 2	PHACTR2	1.31087	2.4809	0.00666979
Gga.9528.1.S1_at	N-terminal EF-hand calcium binding protein 1	NECAB1	1.30561	2.47188	0.0357529
Gga.16127.1.S1_at	TBC1 domain family, member 4	TBC1D4	1.30124	2.46441	0.00142503
Gga.4519.2.S1_s_at	tumor protein D52	TPD52	1.30116	2.46427	0.0082374
Gga.4916.1.S2_s_at	programmed cell death 4 (neoplastic transformation inhibitor)	PDCD4	1.2985	2.45973	0.043282
Gga.7803.1.S1_at	chromosome 26 open reading frame, human C6orf89	C26H6ORF89	1.28554	2.43773	0.0017374
Gga.883.1.S1_at	replication factor C subunit 2-like /// replication factor C subunit 2-like /// replication factor C (activator 1) 2, 40kDa	LOC100857621 /// LOC100857738 /// RFC2	1.285	2.43682	0.00392588
Gga.5710.2.S1_a_at	HtrA serine peptidase 3	HTRA3	1.28435	2.43571	0.0043744
Gga.3036.1.S1_at	hydroxyacyl-CoA dehydrogenase/3-ketoacyl-CoA thiolase/enoyl-CoA hydratase (trifunctional protein), alpha subunit	HADHA	1.2803	2.42889	0.0313334
GgaAffx.1557.1.S1_at	glypican 1	GPC1	1.27075	2.41287	0.0316998
Gga.8906.1.S1_s_at	eukaryotic translation initiation factor 5	EIF5	1.27024	2.41202	0.010245
GgaAffx.20624.1.S1_at	dachshund homolog 1 (Drosophila)	DACH1	1.26394	2.40151	0.034901
Gga.3677.1.S1_at	calpain 2, (m/II) large subunit	CAPN2	1.26307	2.40006	0.0412282
Gga.5393.1.S1_at	HtrA serine peptidase 1	HTRA1	1.2575	2.39081	0.0045028
Gga.15379.1.S1_a_at	metallophosphoesterase domain containing 1	MPPED1	1.2572	2.39032	0.0143247
Gga.17357.1.S1_at	exonuclease 3'-5' domain containing 2	EXD2	1.25668	2.38946	0.00174859
GgaAffx.11527.1.S1_s_at	D-dopachrome tautomerase	DDT	1.25506	2.38678	0.000712146
Gga.16194.1.S1_at	protein tyrosine phosphatase, receptor type, K	PTPRK	1.25132	2.3806	0.000974581
Gga.4544.1.S1_at	SWI/SNF related, matrix associated, actin dependent regulator of chromatin, subfamily a, member 4	SMARCA4	1.24999	2.3784	0.000921038
Gga.3739.1.S1_at	integrator complex subunit 6	INTS6	1.23878	2.35998	0.00526871
Gga.12181.1.S1_at	RNA binding motif protein 5	RBM5	1.23875	2.35994	0.028829
Gga.6352.1.S1_at	hydroxyacyl-CoA dehydrogenase/3-ketoacyl-CoA thiolase/enoyl-CoA hydratase (trifunctional protein), beta subunit	HADHB	1.23256	2.34983	0.011668
GgaAffx.21581.1.S1_s_at	chemokine (C-X-C motif) ligand 14	CXCL14	1.23216	2.34919	0.0271909
Gga.19033.1.S1_at	cellular repressor of E1A-stimulated genes 2	CREG2	1.23186	2.34869	0.00351281
Gga.1799.1.S2_at	ribosomal protein L29	RPL29	1.23019	2.34597	0.00492674
Gga.12954.1.S1_at	sestrin 1	SESN1	1.2251	2.33771	0.0025665
Gga.16002.1.S1_at	ecto-NOX disulfide-thiol exchanger 1	ENOX1	1.2182	2.32657	0.0124984
GgaAffx.10867.1.A1_at	tumor protein, translationally-controlled 1	TPT1	1.21785	2.326	0.00763515
Gga.6309.1.S1_at	tyrosine kinase, non-receptor, 2	TNK2	1.21537	2.322	0.0019369
Gga.12544.1.S1_at	transmembrane protein 100	TMEM100	1.21528	2.32185	0.0451596
Gga.11848.1.S1_at	zinc and ring finger 2	ZNRF2	1.21302	2.31823	0.00623951
Gga.12867.1.S1_at	AU RNA binding protein/enoyl-CoA hydratase /// nuclear receptor subfamily 2, group C, member 1	AUH /// NR2C1	1.21012	2.31357	0.0291795
Gga.1776.1.S1_at	nidogen 1	NID1	1.21007	2.31349	0.0404329
Gga.14972.1.S1_at	leucine rich repeat containing 3B	LRRC3B	1.20619	2.30728	0.0228856
Gga.3381.1.S2_at	homeobox A3	HOXA3	1.20586	2.30676	0.00325854
GgaAffx.23267.1.S1_s_at	sorting nexin 25	SNX25	1.2043	2.30425	0.0242287
Gga.12339.1.S1_at	histamine N-methyltransferase	HNMT	1.20164	2.30001	0.02474
Gga.9321.1.S1_at	ribosomal protein S6 kinase, 90kDa, polypeptide 1	RPS6KA1	1.20115	2.29922	0.00220443
Gga.19440.1.S1_at	zinc finger, AN1-type domain 4	ZFAND4	1.19848	2.29497	0.0255294
Gga.1473.1.S1_at	jun proto-oncogene	JUN	1.19103	2.28316	0.00174859
GgaAffx.4176.3.S1_s_at	RAB36, member RAS oncogene family	RAB36	1.18842	2.27902	0.0308814
Gga.15768.1.S1_at	tumor necrosis factor, alpha-induced protein 6	TNFAIP6	1.18686	2.27657	0.0240707
Gga.13575.1.S1_at	ribosomal protein L21	RPL21	1.18464	2.27306	0.00310972
Gga.322.1.S1_at	spermatogenesis associated 5 /// sprouty homolog 1, antagonist of FGF signaling (Drosophila)	SPATA5 /// SPRY1	1.18285	2.27024	0.0109528
GgaAffx.11960.1.S1_at	resistance to inhibitors of cholinesterase 8 homolog A (C. elegans)	RIC8A	1.18093	2.26723	0.0231714
Gga.4484.1.S1_at	septin 9	2009-09-01	1.17826	2.26303	0.0471878
GgaAffx.26231.1.S1_at	uncharacterized LOC100859874	LOC100859874	1.17765	2.26208	0.00686374
Gga.12045.1.S1_at	tyrosylprotein sulfotransferase 1	TPST1	1.17614	2.25972	0.00753903
Gga.2372.1.S1_at	RAD54 homolog B (S. cerevisiae)	RAD54B	1.17452	2.25717	0.0200666
Gga.11464.1.S1_at	centrosomal protein 70kDa	CEP70	1.17386	2.25614	0.0117987
Gga.17610.1.S1_at	calcium/calmodulin-dependent protein kinase II gamma	CAMK2G	1.1693	2.24903	0.00530567
Gga.9025.1.S1_at	complement component 1, r subcomponent	C1R	1.16611	2.24405	0.0103291
GgaAffx.10137.1.S1_at	transmembrane protein 64	TMEM64	1.15926	2.23342	0.0324227
Gga.1787.1.S1_at	prostaglandin F2 receptor negative regulator	PTGFRN	1.15758	2.23083	0.00298384
Gga.8469.1.S1_at	solute carrier family 30 (zinc transporter), member 5	SLC30A5	1.15441	2.22594	0.0185274
Gga.12456.1.S1_at	sirtuin 5	SIRT5	1.15418	2.22557	0.0215792
Gga.19230.1.S1_s_at	ELL associated factor 2	EAF2	1.1485	2.21683	0.00303757
Gga.2606.1.S1_at	retinol dehydrogenase 10 (all-trans)	RDH10	1.14672	2.2141	0.00430295
Gga.2862.1.S1_at	nudix (nucleoside diphosphate linked moiety X)-type motif 6	NUDT6	1.14548	2.21219	0.0228781
Gga.9756.1.S1_at	lysophosphatidic acid receptor 1	LPAR1	1.14152	2.20614	0.00679246
Gga.3371.1.S1_s_at	tumor necrosis factor receptor superfamily, member 1A	TNFRSF1A	1.13734	2.19976	0.00351688
Gga.12661.1.S1_at	patatin-like phospholipase domain containing 8	PNPLA8	1.1356	2.1971	0.0136393
GgaAffx.25259.1.S1_s_at	AU RNA binding protein/enoyl-CoA hydratase /// nuclear receptor subfamily 2, group C, member 1	AUH /// NR2C1	1.13311	2.1933	0.00198197
Gga.3180.1.S2_a_at	LFNG O-fucosylpeptide 3-beta-N-acetylglucosaminyltransferase	LFNG	1.1274	2.18464	0.00175483
Gga.1785.1.S1_s_at	wntless homolog (Drosophila)	WLS	1.12569	2.18206	0.0392379
GgaAffx.12041.1.S1_s_at	3-ketodihydrosphingosine reductase	KDSR	1.12485	2.18078	0.0297377
Gga.7516.1.S1_s_at	prostaglandin reductase 1	PTGR1	1.12472	2.18059	0.00264708
Gga.16244.1.S1_a_at	leprecan-like 1	LEPREL1	1.12291	2.17785	0.0216769
Gga.15348.1.S1_s_at	spindle assembly 6 homolog (C. elegans)	SASS6	1.12252	2.17727	0.00308423
Gga.943.1.S1_s_at	glutamate receptor, ionotropic, AMPA 1	GRIA1	1.1214	2.17558	0.0346042
Gga.8178.1.S1_at	family with sequence similarity 195, member A	FAM195A	1.12002	2.1735	0.0171127
Gga.3316.1.S1_s_at	hematopoietically expressed homeobox	HHEX	1.11686	2.16874	0.0399301
Gga.5710.1.S1_a_at	HtrA serine peptidase 3	HTRA3	1.11264	2.16241	0.0165275
Gga.8269.2.S1_at	TIA1 cytotoxic granule-associated RNA binding protein	TIA1	1.11219	2.16174	0.0113822
Gga.12261.1.S1_at	stannin	SNN	1.10784	2.15523	0.0194377
Gga.6103.1.S1_at	histone H3.2-like /// histone H3.2-like /// histone H3.2-like /// histone H3.2-like /// histone H3.2-like /// histone H3.2-like /// histone H3.2-like /// histone H3.2-like	LOC100857439 /// LOC100858085 /// LOC100858681 /// LOC417953 /// LOC768333 /// LOC769809 /// LOC769852 /// LOC770022	1.10754	2.15477	0.00300387
Gga.16572.1.S1_at	arginyl aminopeptidase (aminopeptidase B)	RNPEP	1.10607	2.15259	0.0421345
Gga.2437.1.S1_at	glutathione S-transferase theta 1	GSTT1	1.10518	2.15125	0.0453945
GgaAffx.24601.1.S1_at	family with sequence similarity 154, member A	FAM154A	1.10504	2.15105	0.0243801
Gga.15484.2.S1_at	uncharacterized LOC100859462	LOC100859462	1.09808	2.1407	0.0229158
Gga.4459.4.S1_a_at	ribosomal protein L35a	RPL35A	1.09798	2.14055	0.0257295
GgaAffx.20307.1.S1_s_at	hypoxia inducible factor 1, alpha subunit (basic helix-loop-helix transcription factor)	HIF1A	1.09583	2.13737	0.0145617
GgaAffx.25372.1.S1_at	DENN/MADD domain containing 2C	DENND2C	1.09234	2.1322	0.00760418
GgaAffx.22548.1.S1_at	two pore segment channel 1	TPCN1	1.09011	2.1289	0.0277956
GgaAffx.12359.1.S1_at	polymerase (DNA-directed), delta 3, accessory subunit	POLD3	1.08881	2.12698	0.0498529
GgaAffx.5397.1.S1_at	peroxisomal biogenesis factor 6	PEX6	1.08861	2.1267	0.00723218
Gga.1081.1.S1_at	3'-phosphoadenosine 5'-phosphosulfate synthase 2	PAPSS2	1.08716	2.12455	0.0370891
Gga.2008.1.S1_at	BCL2/adenovirus E1B 19kDa interacting protein 3	BNIP3	1.08568	2.12238	0.0144933
Gga.10851.1.S1_at	acyl-CoA thioesterase 13	ACOT13	1.08258	2.11783	0.00255929
Gga.5576.1.S1_a_at	histone cluster 1, H4-VI, germinal H4 (similar to human histone cluster 1, class H4 genes) /// histone cluster 1, H4-IV, germinal H4-like 1 (similar to human histone cluster 1, class H4 genes) /// histone cluster 1, H4-IV, germinal H4-like 2 (similar to human histone cluster 1, class H4 genes) /// histone cluster 1, H4-IV, germinal H4-like 3 (similar to human histone cluster 1, class H4 genes) //…	HIST1H46 /// HIST1H46L1 /// HIST1H46L2 /// HIST1H46L3 /// HIST1H46L4 /// HIST1H46L5 /// HIST1H46L6 /// HIST1H47	1.0779	2.11096	0.00751904
GgaAffx.24681.1.S1_at	neutral sphingomyelinase (N-SMase) activation associated factor	NSMAF	1.07721	2.10995	0.00419782
GgaAffx.24237.1.S1_at	tyrosyl-DNA phosphodiesterase 2	TDP2	1.07713	2.10984	0.005347
Gga.16404.1.S1_s_at	1-acylglycerol-3-phosphate O-acyltransferase 9	AGPAT9	1.07448	2.10596	0.00097063
GgaAffx.9422.1.S1_at	prostaglandin E receptor 4 (subtype EP4)	PTGER4	1.07416	2.10549	0.00403933
Gga.16852.1.S1_at	prostaglandin reductase 2	PTGR2	1.06942	2.09859	0.0421345
GgaAffx.5501.1.S1_at	aprataxin and PNKP like factor	APLF	1.06509	2.0923	0.00873594
Gga.7815.2.S1_a_at	aldo-keto reductase family 1 member B10-like	LOC418170	1.06473	2.09178	0.00173651
Gga.14837.1.S1_at	collagen and calcium binding EGF domains 1	CCBE1	1.06328	2.08968	0.017693
GgaAffx.20474.1.S1_at	DiGeorge syndrome critical region gene 2	DGCR2	1.06287	2.08908	0.00506404
GgaAffx.7086.1.S1_at	lymphocyte antigen 75	LY75	1.0588	2.0832	0.023674
Gga.956.1.S1_at	nuclear factor, interleukin 3 regulated	NFIL3	1.05026	2.0709	0.0263295
Gga.1095.1.S1_at	signal transducer and activator of transcription 5B	STAT5B	1.04797	2.06761	0.0240707
GgaAffx.12793.1.S1_s_at	LUC7-like 3 (S. cerevisiae)	LUC7L3	1.04754	2.067	0.01821
Gga.7730.1.S1_at	uncharacterized LOC100858350	LOC100858350	1.04511	2.06353	0.0327649
Gga.16941.1.S1_at	ring finger protein 166	RNF166	1.04424	2.06227	0.0223819
GgaAffx.11895.1.S1_s_at	aldehyde dehydrogenase 3 family, member A2	ALDH3A2	1.04418	2.06219	0.026544
Gga.14145.1.S1_at	gamma-aminobutyric acid (GABA) B receptor, 2	GABBR2	1.0435	2.06123	0.036769
Gga.15328.1.S1_at	fumarylacetoacetate hydrolase domain containing 2A	FAHD2A	1.04162	2.05854	0.0447889
GgaAffx.2926.1.S1_s_at	transaldolase 1	TALDO1	1.04026	2.05661	0.00319718
Gga.4596.1.S1_at	parathymosin	PTMS	1.03929	2.05521	0.00756523
Gga.11712.2.S1_s_at	UHRF1 binding protein 1-like	UHRF1BP1L	1.03927	2.05519	0.0472787
Gga.1784.1.S2_at	integrin, alpha 8	ITGA8	1.03796	2.05332	0.012256
Gga.1045.1.S1_at	dedicator of cytokinesis 11	DOCK11	1.03678	2.05164	0.0283124
Gga.3327.1.S1_at	nitric oxide synthase 2, inducible	NOS2	1.03629	2.05095	0.00796999
Gga.3397.1.S1_at	N-acetyltransferase, pineal gland isozyme NAT-3	PNAT3	1.03475	2.04876	0.0202464
Gga.7406.1.S1_at	protein CXorf40A-like	LOC772269	1.03286	2.04607	0.0106749
Gga.9692.1.S1_at	envelope glycoprotein gp95-like /// uncharacterized LOC770574	LOC100859093 /// LOC770574	1.03108	2.04356	0.012864
GgaAffx.21221.1.S1_at	gamma-glutamyltransferase 7	GGT7	1.02926	2.04098	0.021898
Gga.8025.1.S1_at	solute carrier family 13 (sodium-dependent dicarboxylate transporter), member 3	SLC13A3	1.02766	2.03871	0.0163771
Gga.7132.1.S1_at	CDC28 protein kinase regulatory subunit 1B	CKS1B	1.02514	2.03516	0.0295978
Gga.12001.1.S1_at	uncharacterized LOC423113	C5H11orf24	1.02343	2.03275	0.0110399
Gga.7115.1.S1_a_at	angiotensin II receptor-associated protein	AGTRAP	1.02266	2.03166	0.0286508
Gga.2748.1.S1_s_at	elongation factor RNA polymerase II	ELL	1.01804	2.02516	0.00530953
Gga.13291.1.S1_at	oncoprotein induced transcript 3	OIT3	1.0144	2.02006	0.0120266
GgaAffx.11642.1.S1_at	ubiquitin specific peptidase 48	USP48	1.01392	2.0194	0.0321227
Gga.5786.1.S1_at	chromosome 1 open reading frame, human C2orf29	C2ORF29	1.01157	2.0161	0.0113164
GgaAffx.23122.1.S1_s_at	lysine (K)-specific demethylase 4A	KDM4A	1.01042	2.01449	0.0143044
Gga.8851.1.S1_s_at	isopentenyl-diphosphate delta isomerase 1	IDI1	1.00868	2.01207	0.0247778
GgaAffx.11732.1.S1_at	CNDP dipeptidase 2 (metallopeptidase M20 family)	CNDP2	1.00139	2.00193	0.00222536
