# Supplementary material for: Transcriptome analysis of hen preadipocytes treated with an adipogenic cocktail (DMIOA) with or without 20(S)-hydroxylcholesterol
Source: BMC Genomics. 2015 Feb 18;16(1):91. doi: 10.1186/s12864-015-1231-z (PMC4347561; doi:10.1186/s12864-015-1231-z)
Supplement: Additional file 5: — List of genes over-expressed (Fold change ≥ 2) in cells treated with an adipogenic cocktail (DMIOA) for 96 hr. [file 12864_2015_1231_MOESM5_ESM.xlsx]

## Sheet: Over expressed in DMIOA
			List of genes over expressed in cells treated with DMIOA compared with those treated with DMIOA + 20S (Fold change ≥ 2)
Probeset	Gene Title	Gene Symbol	log2(Fold change)	Symmetrical raw fold change	Adjusted P-value
Gga.8851.1.S1_a_at	isopentenyl-diphosphate delta isomerase 1	IDI1	3.12474	8.7225	0.0171551
Gga.14339.1.S1_s_at	chromosome 1 open reading frame, human C13orf15	C1H13ORF15	3.0265	8.14831	0.0381445
Gga.19271.1.S1_at	serine/threonine-protein kinase NIM1	NIM1	2.96681	7.81805	0.0228362
Gga.2998.1.S1_at	insulin induced gene 1	INSIG1	2.80456	6.98646	0.012125
Gga.15337.1.S1_s_at	3-hydroxy-3-methylglutaryl-CoA synthase 1 (soluble)	HMGCS1	2.73904	6.67626	0.00267835
Gga.7092.1.S1_at	WDFY family member 4	WDFY4	2.66195	6.32887	0.0197207
Gga.15316.1.S1_s_at	StAR-related lipid transfer (START) domain containing 4	STARD4	2.65283	6.28901	0.0433557
GgaAffx.12964.1.S1_s_at	lanosterol synthase (2,3-oxidosqualene-lanosterol cyclase)	LSS	2.61979	6.14662	0.0278259
GgaAffx.10453.1.S1_s_at	squalene epoxidase	SQLE	2.55595	5.88054	0.0197207
Gga.9949.1.S1_at	NAD(P) dependent steroid dehydrogenase-like	NSDHL	2.31398	4.97253	0.0228362
Gga.2680.1.S1_at	aquaporin 1 (Colton blood group)	AQP1	2.26514	4.80701	0.0032422
GgaAffx.9274.1.S1_at	farnesyl diphosphate synthase (farnesyl pyrophosphate synthetase, dimethylallyltranstransferase, geranyltranstransferase)	FDPS	2.22501	4.67515	0.0336827
GgaAffx.13153.1.S1_at	acetoacetyl-CoA synthetase	AACS	2.21586	4.64558	0.012125
GgaAffx.11821.1.S1_s_at	methylsterol monooxygenase 1	MSMO1	2.16258	4.47715	0.0471802
GgaAffx.12414.1.S1_s_at	3-hydroxy-3-methylglutaryl-CoA reductase	HMGCR	2.12632	4.36601	0.012125
GgaAffx.12288.1.S1_s_at	transglutaminase 4 (prostate)	TGM4	2.08721	4.24926	0.0329101
GgaAffx.8303.1.S1_at	RAS-like, estrogen-regulated, growth inhibitor	RERG	2.0784	4.22337	0.0454292
GgaAffx.23229.1.S1_s_at	ceruloplasmin (ferroxidase)	CP	1.9221	3.78974	3.146e-05
Gga.3587.1.S1_s_at	matrilin 3	MATN3	1.91491	3.7709	0.005529
Gga.11339.1.S1_at	vasoactive intestinal peptide receptor 2	VIPR2	1.88275	3.68778	0.00552303
Gga.4286.1.S1_at	hemopexin	HPX	1.78392	3.4436	0.0498664
GgaAffx.8168.1.S1_s_at	solute carrier family 13 (sodium/sulfate symporters), member 4	SLC13A4	1.75495	3.37515	0.0372007
Gga.9070.1.S1_at	3-beta-hydroxysteroid-Delta(8),Delta(7)-isomerase-like	LOC100857622	1.73553	3.33002	0.0172009
Gga.2472.1.S1_at	retinol dehydrogenase 12 (all-trans/9-cis/11-cis)	RDH12	1.71159	3.27522	0.00734608
Gga.7215.2.S1_a_at	hydroxysteroid (17-beta) dehydrogenase 7	HSD17B7	1.69119	3.22922	0.00393026
Gga.7447.1.S1_at	keratin, type I cytoskeletal 17-like	LOC772080	1.66922	3.18043	0.01996
Gga.1935.1.S1_at	fatty acid desaturase 2	FADS2	1.66287	3.16646	0.00261236
Gga.1784.1.S1_at	integrin, alpha 8	ITGA8	1.65562	3.15058	0.00347838
Gga.41.1.S1_at	beta-carotene 15,15'-monooxygenase 1	BCMO1	1.64285	3.12281	0.0141707
Gga.2644.1.S1_at	TraB domain containing 2A	TRABD2A	1.61734	3.0681	0.00563111
GgaAffx.12935.1.S1_s_at	24-dehydrocholesterol reductase	DHCR24	1.61455	3.06217	0.00136658
GgaAffx.9650.1.S1_at	protein prune homolog 2-like /// prune homolog 2 (Drosophila)	LOC768768 /// PRUNE2	1.60191	3.03545	0.0231925
Gga.5465.1.S1_at	regulator of calcineurin 1	RCAN1	1.58618	3.00254	0.00246963
GgaAffx.3699.1.S1_at	angiotensin II receptor, type 2	AGTR2	1.55164	2.93149	0.00194253
Gga.11378.1.S1_s_at	peripheral myelin protein 2	PMP2	1.54281	2.91362	0.013794
Gga.20018.1.S1_at	podocalyxin-like	PODXL	1.5425	2.91299	0.0177567
GgaAffx.5979.1.S1_at	arginine vasopressin receptor 2	AVPR2	1.53529	2.89846	0.0279592
Gga.12454.1.S1_at	relaxin 3	RLN3	1.50052	2.82945	0.00614417
Gga.3781.1.S1_at	angiotensin I converting enzyme (peptidyl-dipeptidase A) 1	ACE	1.46465	2.75996	0.00380873
Gga.9700.1.S1_at	---	TSPAN7	1.44182	2.71663	0.00759946
GgaAffx.21250.1.S1_s_at	allograft inflammatory factor 1-like	C9ORF58	1.41204	2.66114	0.038608
Gga.11927.1.S1_s_at	carboxypeptidase M	CPM	1.39642	2.63247	0.00267708
Gga.8817.1.S1_s_at	farnesyl-diphosphate farnesyltransferase 1	FDFT1	1.38809	2.61731	0.0051875
GgaAffx.1557.1.S1_at	glypican 1	GPC1	1.35812	2.56351	0.00115658
GgaAffx.20781.1.S1_at	lysyl oxidase	LOX	1.35182	2.55234	0.0367418
Gga.3697.1.S1_at	ATP-binding cassette, sub-family C (CFTR/MRP), member 9	ABCC9	1.34301	2.5368	0.0117328
Gga.19565.1.S1_at	family with sequence similarity 180, member A	FAM180A	1.34187	2.5348	0.00427111
Gga.5935.1.S1_s_at	syntrophin, beta 1 (dystrophin-associated protein A1, 59kDa, basic component 1)	SNTB1	1.33928	2.53025	0.0256736
GgaAffx.5831.1.S1_at	heat shock 70kDa protein 12A	HSPA12A	1.31162	2.48219	0.0392334
GgaAffx.23512.1.S1_s_at	DEP domain containing 1	DEPDC1	1.29066	2.4464	0.00429265
GgaAffx.1883.3.S1_s_at	ADAMTS-like 2	ADAMTSL2	1.26847	2.40906	0.00155565
Gga.11184.1.S1_at	potassium channel tetramerisation domain containing 12	KCTD12	1.26361	2.40097	0.00227127
Gga.11317.2.S1_a_at	fibroblast growth factor 7	FGF7	1.26121	2.39697	0.0119368
Gga.15541.1.S1_at	7-dehydrocholesterol reductase	DHCR7	1.24537	2.37079	0.00155494
Gga.20055.1.S1_at	sushi, von Willebrand factor type A, EGF and pentraxin domain containing 1	SVEP1	1.23797	2.35867	0.00148233
GgaAffx.1524.1.S1_s_at	casein kinase 1, gamma 1	CSNK1G1	1.22629	2.33965	0.0250482
Gga.4293.1.S1_at	argininosuccinate lyase	ASL1	1.19257	2.28559	0.00323128
Gga.3180.1.S2_a_at	LFNG O-fucosylpeptide 3-beta-N-acetylglucosaminyltransferase	LFNG	1.17835	2.26318	0.0052892
Gga.8238.1.S1_at	endothelin 2	EDN2	1.16482	2.24205	0.00598758
Gga.12406.1.S1_at	solute carrier family 16, member 10 (aromatic amino acid transporter)	SLC16A10	1.16068	2.23562	0.00770142
Gga.1846.1.S2_at	sema domain, immunoglobulin domain (Ig), short basic domain, secreted, (semaphorin) 3C	SEMA3C	1.15631	2.22886	0.00307297
Gga.3536.1.S1_at	C-type lectin domain family 3, member A	CLEC3A	1.1456	2.21238	0.00727017
Gga.3332.1.S1_at	matrix-remodelling associated 8	MXRA8	1.14054	2.20464	0.00608149
GgaAffx.13017.1.S1_at	NACC family member 2, BEN and BTB (POZ) domain containing	NACC2	1.13707	2.19934	0.00332979
GgaAffx.10880.1.S1_at	5-hydroxytryptamine (serotonin) receptor 2A, G protein-coupled	HTR2A	1.13044	2.18926	0.00609871
Gga.4345.1.S1_at	secreted frizzled-related protein 2	SFRP2	1.12922	2.1874	0.00306618
Gga.238.1.S1_at	leucine rich repeat containing 17	LRRC17	1.12736	2.18458	0.00584517
Gga.4194.1.S1_at	osteoglycin	OGN	1.11308	2.16307	0.00420345
GgaAffx.13053.1.S1_s_at	chromosome 6 open reading frame, human C10orf58	C10ORF58	1.11054	2.15927	0.00414023
GgaAffx.9712.1.S1_at	collagen, type VIII, alpha 1	COL8A1	1.10764	2.15493	0.00829832
Gga.11969.1.S1_at	cytokine-like 1	CYTL1	1.09031	2.1292	0.0128081
GgaAffx.6826.1.S1_at	transmembrane protein 61	TMEM61	1.08647	2.12354	0.00951655
Gga.1479.1.S1_at	pleiotrophin	PTN	1.07787	2.11091	0.00626309
Gga.8155.1.S1_at	androgen receptor	AR	1.076	2.10819	0.0239965
Gga.3323.1.S1_s_at	fatty acid binding protein 5 (psoriasis-associated)	FABP5	1.07569	2.10773	0.00151927
GgaAffx.24513.7.S1_s_at	---	EPB41L3	1.06559	2.09303	0.00426577
Gga.3113.1.S1_at	neurocalcin delta	NCALD	1.05591	2.07903	0.0458477
Gga.2558.1.S1_a_at	collagen, type XIV, alpha 1	COL14A1	1.05298	2.07481	0.00959696
Gga.11836.1.S1_s_at	COBL-like 1	COBLL1	1.04543	2.06399	0.00772177
Gga.1819.1.S1_at	deiodinase, iodothyronine, type II	DIO2	1.04475	2.063	0.0385358
Gga.5869.1.S1_s_at	olfactomedin-like 2B	OLFML2B	1.03545	2.04975	0.00703663
GgaAffx.11849.1.S1_s_at	CD36 molecule (thrombospondin receptor)	CD36	1.03523	2.04944	0.00971387
Gga.2847.2.S1_a_at	cob(I)yrinic acid a,c-diamide adenosyltransferase, mitochondrial-like /// cob(I)yrinic acid a,c-diamide adenosyltransferase, mitochondrial-like /// methylmalonic aciduria (cobalamin deficiency) cblB type	LOC100858339 /// LOC100859013 /// MMAB	1.02466	2.03448	0.0110822
GgaAffx.26694.1.S1_at	ADAM metallopeptidase with thrombospondin type 1 motif, 2	ADAMTS2	1.01845	2.02574	0.0114649
Gga.16413.1.A1_a_at	fibroblast growth factor receptor 3	FGFR3	1.01482	2.02065	0.0122585
Gga.18704.1.S1_at	protein phosphatase 2, regulatory subunit B'', alpha	PPP2R3A	1.01381	2.01923	0.0387252
Gga.18018.1.S1_s_at	phosphoinositide-3-kinase, regulatory subunit 1 (alpha)	PIK3R1	1.01285	2.01789	0.009131
Gga.2200.1.S1_at	cysteine-rich, angiogenic inducer, 61	CYR61	1.0103	2.01433	0.00683767
Gga.11247.1.S1_at	glycosyltransferase 8 domain containing 2	GLT8D2	1.00463	2.00643	0.0102278
Gga.9639.1.S1_at	hydroxyprostaglandin dehydrogenase 15-(NAD)	HPGD	1.00286	2.00398	0.00245492
