# Supplementary material for: Transcriptome analysis of hen preadipocytes treated with an adipogenic cocktail (DMIOA) with or without 20(S)-hydroxylcholesterol
Source: BMC Genomics. 2015 Feb 18;16(1):91. doi: 10.1186/s12864-015-1231-z (PMC4347561; doi:10.1186/s12864-015-1231-z)
Supplement: Additional file 6: — List of genes over-expressed (Fold change ≥ 2) in cells treated with an adipogenic cocktail (DMIOA) for 96 hr. [file 12864_2015_1231_MOESM6_ESM.xlsx]

## Sheet: Over expressed in DMIOA +20S
		List of genes over expressed in cells treated with DMIOA+20S compared with those treated with DMIOA alone (Fold change ≥ 2)
Probeset	Gene Title	Gene Symbol	log2(Fold change)	Symmetrical raw fold change	Adjusted P-value
Gga.14571.1.S1_s_at	Hermansky-Pudlak syndrome 5	HPS5	5.37807	41.5874	0.0427408
Gga.4409.1.S1_a_at	chemokine (C-C motif) ligand 4 /// chemokine (C-C motif) ligand 5	CCL4 /// CCL5	5.2905	39.138	0.0080497
Gga.10343.1.S1_a_at	tubulin polymerization promoting protein	TPPP	4.74384	26.7941	0.0194579
GgaAffx.12842.1.S1_s_at	immunoresponsive 1 homolog (mouse)	IRG1	4.23247	18.7975	0.00837148
GgaAffx.21606.1.S1_at	actin binding LIM protein 1	ABLIM1	3.84323	14.3526	0.0440708
Gga.5128.1.S1_at	chemokine (C-C motif) ligand 20	CCL20	3.74086	13.3694	0.0027166
Gga.1025.1.S1_at	tumor necrosis factor, alpha-induced protein 3	TNFAIP3	3.28045	9.71662	0.00895129
GgaAffx.21670.1.S1_at	gga-mir-147	gga-mir-147	3.25409	9.5407	0.0194579
GgaAffx.21834.1.S1_s_at	cholecystokinin	CCK	3.15386	8.90031	0.00552644
Gga.1163.1.S1_at	cytochrome P450 A 37	CYP3A7	3.14601	8.85201	0.00469628
GgaAffx.26230.1.S1_s_at	TNFAIP3 interacting protein 1	TNIP1	2.94324	7.69138	0.00298514
Gga.1899.1.S1_a_at	nestin	NES	2.82491	7.0857	0.00367902
Gga.7829.2.S1_a_at	chromosome 10 open reading frame, human C15orf48	C15ORF48	2.79602	6.94522	0.0194579
Gga.6073.1.S1_at	cysteine-rich protein 2	CRIP2	2.78181	6.87713	0.0113912
Gga.5851.1.S1_at	UDP-glucuronosyltransferase 1-1-like /// UDP-glucuronosyltransferase 1-1-like /// UDP glucuronosyltransferase 1 family, polypeptide A1	LOC100857136 /// LOC771130 /// UGT1A1	2.7753	6.84617	0.00741963
Gga.12928.1.S1_at	vascular cell adhesion molecule 1	VCAM1	2.70742	6.53151	0.0447884
Gga.13152.1.S1_s_at	vanin 1	VNN1	2.62467	6.16742	0.00227211
Gga.17612.1.S1_at	chemokine (C-X3-C motif) ligand 1	CX3CL1	2.62395	6.16435	0.00676746
Gga.4035.1.S1_at	K123 protein	K123	2.58994	6.02074	0.0161223
Gga.2533.1.S1_s_at	glutathione S-transferase alpha 3	GSTA3	2.56588	5.92117	0.049232
GgaAffx.6670.1.S1_at	cytochrome P450, family 1, subfamily B, polypeptide 1	CYP1B1	2.54254	5.82612	0.0376905
GgaAffx.11475.1.S1_s_at	Ras association (RalGDS/AF-6) domain family member 2	RASSF2	2.4504	5.46566	0.049232
Gga.985.1.S1_s_at	heat shock protein 25	HSP25	2.45023	5.46504	0.00275091
Gga.4954.3.S1_at	v-ets erythroblastosis virus E26 oncogene	ETS1	2.39683	5.26646	0.00712757
Gga.512.1.S1_at	interleukin 8-like 1	IL8L1	2.29529	4.90853	0.00631424
Gga.5187.1.S1_s_at	sequestosome 1	SQSTM1	2.21107	4.63017	0.00760712
Gga.10509.2.S1_a_at	tubulin polymerization-promoting protein family member 3	TPPP3	2.1351	4.39267	0.0381445
Gga.5007.1.S1_at	cyclin-dependent kinase inhibitor 2B (p15, inhibits CDK4)	CDKN2B	2.10302	4.29609	0.00595753
GgaAffx.5682.2.S1_s_at	STEAP family member 4	STEAP4	2.09657	4.27691	0.000466395
GgaAffx.13216.1.S1_s_at	nuclear factor of kappa light polypeptide gene enhancer in B-cells inhibitor, zeta	NFKBIZ	2.0671	4.19042	0.00195776
GgaAffx.21327.1.S1_at	coronin, actin binding protein, 2A	CORO2A	2.00425	4.01181	0.0217421
Gga.4109.1.S2_at	ATP-binding cassette, sub-family B (MDR/TAP), member 1-like B	ABCB1LB	1.99103	3.97521	0.0206245
Gga.7528.1.S1_at	Kruppel-like factor 2 (lung)	KLF2	1.97862	3.94115	0.0427219
Gga.16889.1.S1_at	myosin regulatory light chain interacting protein	MYLIP	1.9241	3.79499	0.0329101
GgaAffx.1780.1.S1_s_at	glycerol kinase 5 (putative)	GK5	1.91491	3.77091	0.0381445
Gga.5710.1.S1_a_at	HtrA serine peptidase 3	HTRA3	1.91473	3.77044	0.0420114
GgaAffx.12999.1.S1_s_at	tec protein tyrosine kinase	TEC	1.90811	3.75318	0.0029096
Gga.9731.1.S1_at	spondin 2, extracellular matrix protein	SPON2	1.89918	3.73	0.00182079
Gga.15105.1.S1_at	AHNAK nucleoprotein 2	AHNAK2	1.84091	3.58235	0.0220519
Gga.826.1.S1_s_at	interleukin 8-like 2	IL8L2	1.82398	3.54056	0.0227664
Gga.10745.1.S1_s_at	cytochrome P450, family 4, subfamily V, polypeptide 2	CYP4V2	1.75769	3.38157	0.049232
Gga.18708.1.S1_at	zona pellucida-like domain containing 1	ZPLD1	1.71959	3.29344	0.00634933
GgaAffx.10942.3.S1_s_at	microtubule associated tumor suppressor candidate 2	MTUS2	1.70538	3.26114	0.0449391
Gga.11065.1.S1_s_at	chromatin modifying protein 4C	CHMP4C	1.68701	3.21988	0.0135093
Gga.4919.1.S1_at	CUGBP, Elav-like family member 2	CELF2	1.63778	3.11187	0.0216616
GgaAffx.13211.1.S1_s_at	F-box protein 32	FBXO32	1.62833	3.09155	0.0440708
Gga.8025.1.S1_at	solute carrier family 13 (sodium-dependent dicarboxylate transporter), member 3	SLC13A3	1.62452	3.08339	0.00563871
Gga.16573.1.S1_at	plexin C1	PLXNC1	1.61645	3.0662	0.00570174
Gga.5778.1.S1_a_at	UPF0762 protein C6orf58 homolog	LOC421712	1.59688	3.02488	0.0367155
Gga.74.1.S1_at	LIM domain only 2 (rhombotin-like 1)	LMO2	1.58039	2.9905	0.0146286
GgaAffx.9983.1.S1_at	TNFAIP3 interacting protein 2	TNIP2	1.57683	2.98313	0.00627003
GgaAffx.4695.1.S1_s_at	ATP-binding cassette, sub-family C (CFTR/MRP), member 3	ABCC3	1.5681	2.96514	0.00514928
GgaAffx.20104.1.S1_s_at	periostin, osteoblast specific factor	POSTN	1.56208	2.9528	0.0116185
Gga.9052.1.S1_at	pim-3 oncogene	PIM3	1.55717	2.94277	0.00140018
Gga.3572.1.S2_s_at	CD44 molecule (Indian blood group)	CD44	1.54774	2.92358	0.00491036
Gga.13132.1.S1_at	ets variant 5	ETV5	1.52004	2.868	0.00680251
Gga.6239.1.S1_at	regulator of G-protein signaling 1	RGS1	1.51071	2.84951	0.00297753
Gga.2999.1.S1_at	ets variant 1	ETV1	1.49007	2.80902	0.00221254
Gga.4120.1.S1_at	dual specificity phosphatase 1	DUSP1	1.474	2.7779	0.00365957
Gga.8445.1.S1_at	dual specificity phosphatase 6	DUSP6	1.45993	2.75096	0.00408922
GgaAffx.7493.1.S1_s_at	UDP glucuronosyltransferase 2 family, polypeptide A3	UGT2A3	1.43551	2.70477	0.0040405
Gga.12643.1.S1_s_at	receptor-interacting serine-threonine kinase 2-like	LOC415708	1.43487	2.70358	0.0156938
Gga.712.1.S1_at	colony stimulating factor 3 (granulocyte)	CSF3	1.42989	2.69426	0.0351004
Gga.8202.2.S1_a_at	zinc finger, AN1-type domain 2A	ZFAND2A	1.40589	2.64981	0.00194982
Gga.13630.1.A1_at	nipsnap homolog 3A (C. elegans)	NIPSNAP3A	1.39029	2.62132	0.00767177
GgaAffx.6896.1.S1_at	RasGEF domain family, member 1B	RASGEF1B	1.38806	2.61726	0.0110974
Gga.19875.1.S1_at	plexin A2	PLXNA2	1.37363	2.59123	0.0056789
Gga.17706.1.S1_at	chromosome 5 open reading frame, human C11orf96	C5H11ORF96	1.37098	2.58647	0.049232
Gga.16449.1.S1_at	uncharacterized LOC100857361	LOC100857361	1.35769	2.56274	0.0221814
GgaAffx.21308.1.S1_at	discoidin, CUB and LCCL domain containing 1	DCBLD1	1.35655	2.56073	0.0120938
GgaAffx.13128.1.S1_at	SH3-domain binding protein 2	SH3BP2	1.35465	2.55735	0.0233957
GgaAffx.10124.2.S1_s_at	receptor-interacting serine-threonine kinase 2	RIPK2	1.33292	2.51911	0.00250451
GgaAffx.11738.1.S1_s_at	early growth response 1	EGR1	1.31059	2.48044	0.00501357
Gga.577.1.S1_at	adenosine A2b receptor	ADORA2B	1.2918	2.44833	0.0275568
GgaAffx.1.1.S1_s_at	nuclear factor of kappa light polypeptide gene enhancer in B-cells inhibitor, alpha	NFKBIA	1.27675	2.42293	0.0301811
Gga.2527.1.S1_at	cytoplasmic FMR1 interacting protein 2	CYFIP2	1.26083	2.39634	0.00231726
GgaAffx.20669.1.S1_s_at	phosphofurin acidic cluster sorting protein 2	PACS2	1.25126	2.3805	0.0226254
Gga.16702.1.S1_at	protein tyrosine phosphatase, non-receptor type 5 (striatum-enriched)	PTPN5	1.25046	2.37917	0.0315144
Gga.679.1.S1_at	very low density lipoprotein receptor	VLDLR	1.24175	2.36484	0.0427408
Gga.12155.1.S1_at	chondroitin sulfate N-acetylgalactosaminyltransferase 1	CSGALNACT1	1.23967	2.36144	0.0275903
Gga.15155.1.S1_at	serologically defined colon cancer antigen 8	SDCCAG8	1.21426	2.32022	0.00261836
Gga.15966.1.S1_at	ankyrin 2, neuronal	ANK2	1.20961	2.31275	0.00161092
Gga.19.1.S1_at	interleukin 1, beta	IL1B	1.20051	2.29821	0.0381154
Gga.16769.1.S1_at	collagen, type IV, alpha 3 (Goodpasture antigen) binding protein	COL4A3BP	1.20028	2.29784	0.0230489
GgaAffx.20545.1.S1_s_at	GRB2-associated binding protein 2	GAB2	1.19826	2.29462	0.00644021
GgaAffx.21534.1.S1_s_at	uncharacterized LOC417962	LOC417962	1.1977	2.29373	0.0173649
Gga.6797.1.S1_at	A kinase (PRKA) anchor protein 2	AKAP2	1.19691	2.29248	0.0234223
Gga.5163.1.S1_at	nerve growth factor (beta polypeptide)	NGF	1.18102	2.26738	0.0110141
Gga.10074.1.S1_at	RUN domain containing 3B	RUNDC3B	1.18008	2.2659	0.01362
Gga.4210.1.S1_at	metallothionein 4	MT4	1.17959	2.26513	0.00142638
Gga.2983.1.S1_at	odz, odd Oz/ten-m homolog 2 (Drosophila)	ODZ2	1.17782	2.26235	0.0348619
Gga.19269.1.S1_at	neuron navigator 2	NAV2	1.16991	2.24998	0.032688
Gga.447.1.S1_s_at	ets variant 5	ETV5	1.1589	2.23287	0.0162742
GgaAffx.13180.1.S1_s_at	methylthioadenosine phosphorylase	MTAP	1.15672	2.2295	0.00119056
Gga.9641.1.S1_at	cytochrome P450, family 3, subfamily A, polypeptide 4	CYP3A4	1.15235	2.22276	0.00974705
GgaAffx.26211.1.S1_at	lipoma HMGIC fusion partner-like 2	LHFPL2	1.14987	2.21894	0.0205673
GgaAffx.11723.1.S1_at	mitogen-activated protein kinase kinase kinase 3-like	LOC420419	1.14678	2.21419	0.00919149
GgaAffx.10743.1.S1_at	interleukin 1 receptor-like 2	IL1RL2	1.14173	2.20646	0.00113751
GgaAffx.12948.1.S1_s_at	RAS guanyl releasing protein 3 (calcium and DAG-regulated)	RASGRP3	1.1257	2.18208	0.0113247
GgaAffx.10614.2.S1_s_at	scavenger receptor class A, member 5 (putative)	SCARA5	1.12264	2.17745	0.00158186
Gga.5847.1.S1_at	ProSAPiP1 protein	PROSAPIP1	1.1219	2.17633	0.0472553
Gga.11841.1.S1_s_at	Kruppel-like factor 6	KLF6	1.11549	2.16669	0.00284541
Gga.13109.1.S1_at	phosphodiesterase 1A, calmodulin-dependent	PDE1A	1.10911	2.15713	0.00222394
Gga.12614.2.S1_s_at	tumor necrosis factor (ligand) superfamily, member 15	TNFSF15	1.10491	2.15085	0.0458286
Gga.17590.1.S1_s_at	chloride intracellular channel 2	CLIC2	1.09603	2.13766	0.0155715
Gga.17090.1.S1_s_at	scinderin	SCIN	1.08835	2.12631	0.0150174
Gga.13001.1.S1_s_at	ephrin-B2	EFNB2	1.08404	2.11996	0.0345412
Gga.8310.2.S1_a_at	chromosome 8 open reading frame, human C1orf9	C8H1ORF9	1.06736	2.09559	0.00197222
Gga.3154.1.S1_at	ras homolog gene family, member Q	RHOQ	1.06475	2.09181	0.034055
Gga.788.1.S1_at	glutathione transferase	LOC396380	1.05837	2.08258	0.00665698
Gga.11340.1.S1_at	transmembrane protein 116	TMEM116	1.055	2.07772	0.0083891
Gga.7708.1.S1_at	monoamine oxidase A	MAOA	1.05499	2.0777	0.00376139
Gga.11741.3.S1_a_at	tissue factor pathway inhibitor (lipoprotein-associated coagulation inhibitor)	TFPI	1.0512	2.07225	0.00302495
Gga.19025.1.S1_at	dual specificity phosphatase 5	DUSP5	1.0451	2.06352	0.0013269
Gga.15354.1.S1_at	UDP-glucose ceramide glucosyltransferase	UGCG	1.04002	2.05626	0.0118782
GgaAffx.9262.1.S1_at	metallothionein 3	MT3	1.02833	2.03966	0.0197207
Gga.2923.1.S1_at	furry homolog (Drosophila)	FRY	1.02101	2.02934	0.00907785
Gga.11477.1.S1_at	DNA-damage regulated autophagy modulator 1	DRAM1	1.01777	2.02478	0.00455276
Gga.446.1.S1_at	ets variant 4	ETV4	1.01578	2.022	0.0152483
Gga.7792.1.S1_s_at	acyl-CoA synthetase bubblegum family member 2	ACSBG2	1.00867	2.01206	0.00158068
Gga.19447.1.S1_at	envelope glycoprotein gp95-like	LOC100859419	1.00645	2.00896	0.00679442
Gga.7965.1.S1_at	receptor (G protein-coupled) activity modifying protein 3	RAMP3	1.00581	2.00807	0.0489339
